# Supplementary material for: Visceral leishmaniasis in an environmentally protected area in southeastern Brazil: Epidemiological and laboratory cross-sectional investigation of phlebotomine fauna, wild hosts and canine cases
Source: PLoS Negl Trop Dis. 2017 Jul 13;11(7):e0005666. doi: 10.1371/journal.pntd.0005666 (PMC5509102; doi:10.1371/journal.pntd.0005666)
Supplement: S1 Table — Campinas Environmentally Protected Area, 2013 and 2015. (XLSX) [file pntd.0005666.s001.xlsx]

## Sheet: LVA_AMBIENTAL_2016_12_01
ID	2013_INVESTIGATION	2015_INVESTIGATION	X_COORDINATED	Y_COORDINATED
100015	NEGATIVE	NEGATIVE	-46.9661	-22.884
100027	NEGATIVE	NEGATIVE	-46.9657	-22.885
100028	NEGATIVE	NOT INVESTIGATED	-46.9657	-22.885
100029	NEGATIVE	NOT INVESTIGATED	-46.9657	-22.885
100030	NEGATIVE	NEGATIVE	-46.9657	-22.885
100031	NEGATIVE	NOT INVESTIGATED	-46.9657	-22.885
100033	NEGATIVE	NOT INVESTIGATED	-46.9657	-22.885
100034	NEGATIVE	NEGATIVE	-46.9657	-22.885
100035	NEGATIVE	NOT INVESTIGATED	-46.9657	-22.885
100037	NEGATIVE	NOT INVESTIGATED	-46.9653	-22.8865
100048	NEGATIVE	NEGATIVE	-46.9596	-22.8873
100049	NEGATIVE	NEGATIVE	-46.9596	-22.8873
100051	NEGATIVE	NOT INVESTIGATED	-46.9595	-22.8871
100052	NEGATIVE	NOT INVESTIGATED	-46.9595	-22.8871
100054	NEGATIVE	NOT INVESTIGATED	-46.9592	-22.8867
100055	NEGATIVE	NEGATIVE	-46.9592	-22.8867
100056	NEGATIVE	NOT INVESTIGATED	-46.9652	-22.8876
100057	NEGATIVE	NOT INVESTIGATED	-46.9589	-22.886
100058	NEGATIVE	NEGATIVE	-46.9589	-22.886
100059	NOT INVESTIGATED	NEGATIVE	-46.9589	-22.8859
100060	NEGATIVE	NEGATIVE	-46.9589	-22.8859
100061	NEGATIVE	NEGATIVE	-46.9589	-22.8859
100062	NOT INVESTIGATED	NEGATIVE	-46.9589	-22.8859
100067	NEGATIVE	NOT INVESTIGATED	-46.9578	-22.8855
100068	NEGATIVE	NOT INVESTIGATED	-46.9578	-22.8855
100069	NEGATIVE	NOT INVESTIGATED	-46.9578	-22.8855
100070	NOT INVESTIGATED	NEGATIVE	-46.9579	-22.8855
100071	NEGATIVE	NEGATIVE	-46.9579	-22.8855
100072	NEGATIVE	NEGATIVE	-46.9579	-22.8855
100076	NEGATIVE	NEGATIVE	-46.9658	-22.8853
100077	POSITIVE	NOT INVESTIGATED	-46.9574	-22.8859
100078	NEGATIVE	NEGATIVE	-46.9574	-22.8859
100079	NOT INVESTIGATED	NEGATIVE	-46.9658	-22.8851
100085	NEGATIVE	NEGATIVE	-46.9568	-22.8866
100086	NEGATIVE	NEGATIVE	-46.9568	-22.8866
100087	NEGATIVE	NEGATIVE	-46.9568	-22.8866
100089	NEGATIVE	NOT INVESTIGATED	-46.9653	-22.8865
100090	NEGATIVE	NOT INVESTIGATED	-46.9564	-22.887
100091	NEGATIVE	NOT INVESTIGATED	-46.9564	-22.887
100092	NEGATIVE	NEGATIVE	-46.9561	-22.8873
100093	NEGATIVE	NEGATIVE	-46.956	-22.8873
100094	NEGATIVE	NOT INVESTIGATED	-46.956	-22.8873
100095	NEGATIVE	POSITIVE	-46.9559	-22.8874
100098	NEGATIVE	NEGATIVE	-46.9555	-22.8876
100099	NEGATIVE	NOT INVESTIGATED	-46.9555	-22.8876
100100	NEGATIVE	NOT INVESTIGATED	-46.9551	-22.8909
100101	NEGATIVE	NOT INVESTIGATED	-46.955	-22.8907
100103	NEGATIVE	NOT INVESTIGATED	-46.955	-22.8907
100104	NEGATIVE	NOT INVESTIGATED	-46.955	-22.8906
100106	NOT INVESTIGATED	NEGATIVE	-46.9549	-22.8905
100109	NOT INVESTIGATED	NEGATIVE	-46.9633	-22.8921
100111	NOT INVESTIGATED	NEGATIVE	-46.9633	-22.8921
100112	NEGATIVE	NOT INVESTIGATED	-46.9633	-22.8921
100113	NEGATIVE	NEGATIVE	-46.9633	-22.8921
100116	NEGATIVE	NEGATIVE	-46.9631	-22.8926
100117	NEGATIVE	NEGATIVE	-46.9631	-22.8926
100118	NEGATIVE	NOT INVESTIGATED	-46.9629	-22.8929
100119	NOT INVESTIGATED	NEGATIVE	-46.9658	-22.8825
100121	NOT INVESTIGATED	NEGATIVE	-46.9637	-22.8828
100122	NEGATIVE	NOT INVESTIGATED	-46.9636	-22.8828
100124	NEGATIVE	NEGATIVE	-46.9633	-22.8833
100125	NEGATIVE	NEGATIVE	-46.9633	-22.8833
100126	NEGATIVE	NEGATIVE	-46.9635	-22.8834
100127	NEGATIVE	NEGATIVE	-46.9635	-22.8834
100131	NEGATIVE	NEGATIVE	-46.9658	-22.8825
100140	NEGATIVE	NEGATIVE	-46.9619	-22.8863
100141	NEGATIVE	NOT INVESTIGATED	-46.963	-22.8873
100142	NOT INVESTIGATED	NEGATIVE	-46.963	-22.8873
100145	NEGATIVE	NEGATIVE	-46.9628	-22.8869
100148	NEGATIVE	NOT INVESTIGATED	-46.9628	-22.8867
100152	NOT INVESTIGATED	NEGATIVE	-46.9628	-22.8866
100153	NOT INVESTIGATED	NEGATIVE	-46.9628	-22.8866
100154	NOT INVESTIGATED	NEGATIVE	-46.9628	-22.8866
100156	NEGATIVE	NEGATIVE	-46.9628	-22.8866
100162	NEGATIVE	NOT INVESTIGATED	-46.9651	-22.8898
100164	NOT INVESTIGATED	NEGATIVE	-46.965	-22.89
100166	NOT INVESTIGATED	NEGATIVE	-46.965	-22.89
100167	NEGATIVE	NEGATIVE	-46.9657	-22.891
100168	NEGATIVE	NOT INVESTIGATED	-46.9657	-22.891
100170	NEGATIVE	NOT INVESTIGATED	-46.9657	-22.891
100171	NEGATIVE	NOT INVESTIGATED	-46.9657	-22.891
100172	NEGATIVE	NOT INVESTIGATED	-46.9657	-22.891
100174	NEGATIVE	NOT INVESTIGATED	-46.9657	-22.891
100175	NEGATIVE	NOT INVESTIGATED	-46.9657	-22.891
100177	NEGATIVE	NOT INVESTIGATED	-46.9655	-22.8914
100178	NEGATIVE	NOT INVESTIGATED	-46.9655	-22.8914
100180	NEGATIVE	NEGATIVE	-46.9657	-22.8908
100181	NEGATIVE	NEGATIVE	-46.9657	-22.8908
100182	NEGATIVE	NEGATIVE	-46.9657	-22.891
100183	NEGATIVE	NEGATIVE	-46.9657	-22.891
100187	NEGATIVE	NOT INVESTIGATED	-46.9649	-22.8913
100188	NEGATIVE	NEGATIVE	-46.9645	-22.8912
100189	NEGATIVE	NOT INVESTIGATED	-46.9645	-22.8912
100191	NEGATIVE	NEGATIVE	-46.9509	-22.8903
100192	NEGATIVE	NEGATIVE	-46.9643	-22.8911
100193	NOT INVESTIGATED	NEGATIVE	-46.9645	-22.8935
100194	NEGATIVE	NOT INVESTIGATED	-46.9645	-22.8936
100196	NEGATIVE	NEGATIVE	-46.9653	-22.8892
100197	NEGATIVE	NEGATIVE	-46.9653	-22.8892
100198	NEGATIVE	NOT INVESTIGATED	-46.9653	-22.8892
100204	NOT INVESTIGATED	NEGATIVE	-46.9628	-22.8881
100205	NOT INVESTIGATED	NEGATIVE	-46.9628	-22.8881
100207	NEGATIVE	NEGATIVE	-46.9626	-22.8876
100209	NOT INVESTIGATED	NEGATIVE	-46.9624	-22.8872
100211	NOT INVESTIGATED	NEGATIVE	-46.9624	-22.8872
100212	NEGATIVE	NOT INVESTIGATED	-46.9624	-22.887
100215	NEGATIVE	NEGATIVE	-46.9578	-22.8845
100216	NEGATIVE	NEGATIVE	-46.9578	-22.8845
100217	NEGATIVE	NOT INVESTIGATED	-46.958	-22.8847
100218	NEGATIVE	NEGATIVE	-46.9581	-22.8848
100221	NEGATIVE	NOT INVESTIGATED	-46.9583	-22.8849
100223	NEGATIVE	NOT INVESTIGATED	-46.9651	-22.8915
100224	NOT INVESTIGATED	NEGATIVE	-46.9648	-22.8917
100225	NOT INVESTIGATED	NEGATIVE	-46.9648	-22.8917
100226	NEGATIVE	NEGATIVE	-46.9648	-22.8917
100227	NEGATIVE	NOT INVESTIGATED	-46.9645	-22.8937
100228	NEGATIVE	NEGATIVE	-46.9642	-22.8874
100230	NEGATIVE	NEGATIVE	-46.9642	-22.8874
100232	NEGATIVE	NOT INVESTIGATED	-46.9636	-22.8875
100234	NEGATIVE	NEGATIVE	-46.9637	-22.8875
100236	NEGATIVE	NEGATIVE	-46.9638	-22.8875
100237	NEGATIVE	NEGATIVE	-46.9638	-22.8875
100242	NEGATIVE	NOT INVESTIGATED	-46.9647	-22.8869
100244	NOT INVESTIGATED	NEGATIVE	-46.9647	-22.8865
100247	NEGATIVE	NEGATIVE	-46.964	-22.8857
100248	NEGATIVE	NEGATIVE	-46.9662	-22.8935
100249	NEGATIVE	NEGATIVE	-46.9662	-22.8935
100250	NEGATIVE	NOT INVESTIGATED	-46.9666	-22.8943
100251	NEGATIVE	NEGATIVE	-46.9666	-22.8943
100252	NEGATIVE	NEGATIVE	-46.966	-22.8942
100254	NEGATIVE	NOT INVESTIGATED	-46.9658	-22.8825
100255	NEGATIVE	NOT INVESTIGATED	-46.9656	-22.8929
100258	NEGATIVE	NEGATIVE	-46.9652	-22.8904
100259	NOT INVESTIGATED	NEGATIVE	-46.9652	-22.8904
100260	NEGATIVE	NOT INVESTIGATED	-46.9646	-22.8902
100264	NOT INVESTIGATED	NEGATIVE	-46.9643	-22.8898
100265	NEGATIVE	NOT INVESTIGATED	-46.9648	-22.8843
100268	NEGATIVE	NEGATIVE	-46.9653	-22.8865
100270	NEGATIVE	NEGATIVE	-46.9653	-22.8865
100271	NEGATIVE	NOT INVESTIGATED	-46.9653	-22.8865
100272	NOT INVESTIGATED	NEGATIVE	-46.9653	-22.8865
100274	NEGATIVE	NOT INVESTIGATED	-46.9653	-22.8865
100275	NEGATIVE	NEGATIVE	-46.9653	-22.8865
100277	NEGATIVE	NOT INVESTIGATED	-46.9654	-22.8871
100282	NEGATIVE	NOT INVESTIGATED	-46.9653	-22.8875
100283	NEGATIVE	NEGATIVE	-46.9653	-22.8875
100287	NEGATIVE	NEGATIVE	-46.9644	-22.888
100288	NEGATIVE	NEGATIVE	-46.9633	-22.888
100289	NEGATIVE	NOT INVESTIGATED	-46.9631	-22.8879
100290	NEGATIVE	NOT INVESTIGATED	-46.9631	-22.8879
100294	NEGATIVE	NEGATIVE	-46.9637	-22.8936
100295	NEGATIVE	NOT INVESTIGATED	-46.9637	-22.8936
100296	NEGATIVE	NEGATIVE	-46.9637	-22.8938
100297	NEGATIVE	NOT INVESTIGATED	-46.9637	-22.8938
100300	NEGATIVE	NEGATIVE	-46.9637	-22.8936
100301	NEGATIVE	NOT INVESTIGATED	-46.9637	-22.8938
100303	NEGATIVE	NEGATIVE	-46.9641	-22.8929
100304	NEGATIVE	NEGATIVE	-46.9641	-22.8929
100305	NEGATIVE	NEGATIVE	-46.9641	-22.8929
100306	NEGATIVE	NEGATIVE	-46.9641	-22.8929
100307	NEGATIVE	NOT INVESTIGATED	-46.9641	-22.8929
100308	NEGATIVE	NOT INVESTIGATED	-46.9641	-22.8927
100309	NEGATIVE	NOT INVESTIGATED	-46.9641	-22.8927
100310	NEGATIVE	NEGATIVE	-46.9642	-22.8926
100314	NEGATIVE	NEGATIVE	-46.9633	-22.8911
100315	NEGATIVE	NEGATIVE	-46.9633	-22.8911
100316	NEGATIVE	NEGATIVE	-46.9633	-22.8911
100317	NEGATIVE	NOT INVESTIGATED	-46.9624	-22.8905
100318	NEGATIVE	NEGATIVE	-46.9624	-22.8905
100319	NOT INVESTIGATED	NEGATIVE	-46.9619	-22.8903
100320	NOT INVESTIGATED	NEGATIVE	-46.9619	-22.8903
100321	NOT INVESTIGATED	NEGATIVE	-46.9608	-22.8899
100322	NEGATIVE	NOT INVESTIGATED	-46.9613	-22.892
100326	NEGATIVE	NOT INVESTIGATED	-46.9576	-22.8854
100328	NEGATIVE	NEGATIVE	-46.9576	-22.8852
100329	NEGATIVE	NEGATIVE	-46.9575	-22.885
100335	NOT INVESTIGATED	NEGATIVE	-46.9568	-22.8796
100336	NOT INVESTIGATED	NEGATIVE	-46.9568	-22.8796
100343	NEGATIVE	NOT INVESTIGATED	-46.9571	-22.8798
100345	NEGATIVE	NEGATIVE	-46.9572	-22.8799
100346	NEGATIVE	NOT INVESTIGATED	-46.9633	-22.8811
100347	NOT INVESTIGATED	NEGATIVE	-46.9572	-22.88
100348	NOT INVESTIGATED	NEGATIVE	-46.9572	-22.88
100349	NEGATIVE	NEGATIVE	-46.9572	-22.8803
100352	NEGATIVE	NEGATIVE	-46.9573	-22.8814
100353	NOT INVESTIGATED	NEGATIVE	-46.9573	-22.8814
100354	NEGATIVE	NEGATIVE	-46.9574	-22.8815
100356	NEGATIVE	NEGATIVE	-46.9574	-22.8815
100358	NEGATIVE	NOT INVESTIGATED	-46.9575	-22.8817
100359	NEGATIVE	NEGATIVE	-46.9575	-22.8818
100361	NEGATIVE	NEGATIVE	-46.9584	-22.8834
100363	NEGATIVE	NOT INVESTIGATED	-46.959	-22.8836
100365	NOT INVESTIGATED	NEGATIVE	-46.9592	-22.8837
100366	NEGATIVE	NOT INVESTIGATED	-46.9633	-22.8811
100368	NEGATIVE	NOT INVESTIGATED	-46.9633	-22.8811
100369	NOT INVESTIGATED	NEGATIVE	-46.9596	-22.884
100370	NEGATIVE	NEGATIVE	-46.9596	-22.884
100374	NOT INVESTIGATED	NEGATIVE	-46.9628	-22.8927
100375	NEGATIVE	NEGATIVE	-46.9602	-22.8901
100376	NEGATIVE	NEGATIVE	-46.9602	-22.8901
100377	NOT INVESTIGATED	NEGATIVE	-46.9602	-22.8901
100378	NEGATIVE	NEGATIVE	-46.9602	-22.8901
100379	NOT INVESTIGATED	NEGATIVE	-46.9622	-22.8922
100381	NEGATIVE	NEGATIVE	-46.9639	-22.8821
100382	NOT INVESTIGATED	NEGATIVE	-46.9621	-22.8918
100387	NEGATIVE	NEGATIVE	-46.9639	-22.8821
100388	NEGATIVE	NOT INVESTIGATED	-46.961	-22.8915
100395	NEGATIVE	NEGATIVE	-46.9616	-22.8913
100396	NEGATIVE	NEGATIVE	-46.9595	-22.8905
100397	NEGATIVE	NEGATIVE	-46.9595	-22.8905
100400	NOT INVESTIGATED	NEGATIVE	-46.9554	-22.8875
100404	NEGATIVE	NEGATIVE	-46.9557	-22.888
100405	NEGATIVE	NEGATIVE	-46.9557	-22.888
100408	NOT INVESTIGATED	NEGATIVE	-46.9557	-22.888
100409	NOT INVESTIGATED	POSITIVE	-46.9557	-22.888
100410	NOT INVESTIGATED	NEGATIVE	-46.959	-22.8847
100411	NEGATIVE	NOT INVESTIGATED	-46.9594	-22.8853
100412	NEGATIVE	NEGATIVE	-46.9595	-22.8854
100413	NEGATIVE	NOT INVESTIGATED	-46.9595	-22.8854
100416	NOT INVESTIGATED	NEGATIVE	-46.9602	-22.8879
100417	NEGATIVE	NOT INVESTIGATED	-46.9638	-22.8811
100418	NEGATIVE	NEGATIVE	-46.9606	-22.8878
100420	NEGATIVE	NEGATIVE	-46.9609	-22.8875
100422	NEGATIVE	NOT INVESTIGATED	-46.9608	-22.8871
100423	NEGATIVE	NEGATIVE	-46.9608	-22.8871
100424	NOT INVESTIGATED	NEGATIVE	-46.9608	-22.8871
100427	NEGATIVE	NOT INVESTIGATED	-46.9607	-22.887
100428	NEGATIVE	NOT INVESTIGATED	-46.9602	-22.8864
100430	NEGATIVE	NOT INVESTIGATED	-46.96	-22.886
100431	NEGATIVE	NOT INVESTIGATED	-46.96	-22.886
100432	NEGATIVE	NEGATIVE	-46.96	-22.886
100435	NEGATIVE	NOT INVESTIGATED	-46.9611	-22.8881
100437	NEGATIVE	NEGATIVE	-46.9608	-22.8883
100438	NEGATIVE	NEGATIVE	-46.9608	-22.8883
100452	NEGATIVE	NEGATIVE	-46.9632	-22.889
100454	NEGATIVE	NEGATIVE	-46.9613	-22.8832
100455	NEGATIVE	NEGATIVE	-46.9638	-22.8811
100456	NEGATIVE	NEGATIVE	-46.9613	-22.8832
100457	NOT INVESTIGATED	NEGATIVE	-46.9614	-22.8835
100459	NOT INVESTIGATED	NEGATIVE	-46.9614	-22.8835
100460	NOT INVESTIGATED	NEGATIVE	-46.9614	-22.8835
100462	NEGATIVE	NOT INVESTIGATED	-46.9613	-22.8838
100463	NEGATIVE	NOT INVESTIGATED	-46.9613	-22.8838
100469	NEGATIVE	NEGATIVE	-46.9551	-22.8923
100471	NEGATIVE	NOT INVESTIGATED	-46.9601	-22.888
100472	NEGATIVE	NOT INVESTIGATED	-46.9601	-22.888
100473	NEGATIVE	NOT INVESTIGATED	-46.9601	-22.888
100474	NEGATIVE	NOT INVESTIGATED	-46.9601	-22.888
100475	NEGATIVE	NOT INVESTIGATED	-46.9601	-22.888
100476	NEGATIVE	NOT INVESTIGATED	-46.9601	-22.888
100478	NOT INVESTIGATED	NEGATIVE	-46.96	-22.8879
100479	NEGATIVE	NEGATIVE	-46.96	-22.8879
100481	NEGATIVE	NEGATIVE	-46.96	-22.8879
100484	NOT INVESTIGATED	NEGATIVE	-46.9598	-22.8877
100485	NOT INVESTIGATED	NEGATIVE	-46.9598	-22.8877
100486	NEGATIVE	NOT INVESTIGATED	-46.9598	-22.8877
100492	NEGATIVE	NOT INVESTIGATED	-46.9597	-22.8875
100494	NEGATIVE	NOT INVESTIGATED	-46.9597	-22.8875
100496	NEGATIVE	NOT INVESTIGATED	-46.9597	-22.8875
100497	NEGATIVE	NOT INVESTIGATED	-46.9597	-22.8875
100498	NEGATIVE	NOT INVESTIGATED	-46.9597	-22.8875
100500	NEGATIVE	NOT INVESTIGATED	-46.9597	-22.8875
100501	NEGATIVE	NOT INVESTIGATED	-46.9597	-22.8875
100505	NEGATIVE	NOT INVESTIGATED	-46.9597	-22.8875
100506	NEGATIVE	NEGATIVE	-46.9597	-22.8875
100508	NEGATIVE	NEGATIVE	-46.9597	-22.8875
100509	NEGATIVE	NOT INVESTIGATED	-46.9597	-22.8875
100517	NEGATIVE	NOT INVESTIGATED	-46.9597	-22.8875
100528	POSITIVE	NOT INVESTIGATED	-46.9595	-22.8871
100529	NEGATIVE	NEGATIVE	-46.9595	-22.8871
100530	NEGATIVE	NEGATIVE	-46.9595	-22.8871
100534	NEGATIVE	NOT INVESTIGATED	-46.9593	-22.8867
100535	NEGATIVE	NOT INVESTIGATED	-46.9593	-22.8867
100540	NEGATIVE	NEGATIVE	-46.9591	-22.8864
100541	NEGATIVE	NEGATIVE	-46.9591	-22.8864
100545	NEGATIVE	NEGATIVE	-46.9521	-22.884
100546	NEGATIVE	NOT INVESTIGATED	-46.9521	-22.884
100552	NEGATIVE	NOT INVESTIGATED	-46.9521	-22.884
100554	NEGATIVE	NOT INVESTIGATED	-46.9523	-22.8855
100563	NEGATIVE	NEGATIVE	-46.9523	-22.8855
100571	NEGATIVE	NEGATIVE	-46.957	-22.8811
100576	NEGATIVE	NEGATIVE	-46.9566	-22.8815
100577	NEGATIVE	NOT INVESTIGATED	-46.9523	-22.8855
100578	NEGATIVE	NEGATIVE	-46.9566	-22.8815
100580	NEGATIVE	NOT INVESTIGATED	-46.9566	-22.8815
100594	NEGATIVE	NEGATIVE	-46.9564	-22.8827
100595	NEGATIVE	NEGATIVE	-46.9564	-22.8827
100597	NEGATIVE	NEGATIVE	-46.9568	-22.8836
100606	NEGATIVE	NOT INVESTIGATED	-46.9564	-22.8838
100608	NEGATIVE	NOT INVESTIGATED	-46.9564	-22.8838
100619	NEGATIVE	NOT INVESTIGATED	-46.9559	-22.8839
100622	NEGATIVE	NEGATIVE	-46.9558	-22.8841
100631	NEGATIVE	POSITIVE	-46.9558	-22.8848
100632	NOT INVESTIGATED	NEGATIVE	-46.9558	-22.8848
100635	NOT INVESTIGATED	NEGATIVE	-46.9545	-22.8861
100646	NOT INVESTIGATED	NEGATIVE	-46.9536	-22.8887
100650	NOT INVESTIGATED	NEGATIVE	-46.9537	-22.8889
100653	NEGATIVE	NEGATIVE	-46.9537	-22.889
100655	NEGATIVE	NEGATIVE	-46.9537	-22.889
100658	NEGATIVE	NEGATIVE	-46.9538	-22.8891
100662	NEGATIVE	NEGATIVE	-46.954	-22.8894
100663	NEGATIVE	NEGATIVE	-46.954	-22.8894
100664	NEGATIVE	NOT INVESTIGATED	-46.954	-22.8894
100674	NEGATIVE	NEGATIVE	-46.9542	-22.8897
100676	NEGATIVE	NEGATIVE	-46.9542	-22.8897
100677	NEGATIVE	NOT INVESTIGATED	-46.9542	-22.8897
100681	NEGATIVE	NEGATIVE	-46.9543	-22.8907
100687	NOT INVESTIGATED	NEGATIVE	-46.953	-22.882
100689	NEGATIVE	NEGATIVE	-46.952	-22.883
100690	NEGATIVE	NEGATIVE	-46.952	-22.883
100691	NEGATIVE	NEGATIVE	-46.952	-22.883
100692	NEGATIVE	NOT INVESTIGATED	-46.952	-22.883
100693	NEGATIVE	NEGATIVE	-46.952	-22.883
100694	NEGATIVE	NOT INVESTIGATED	-46.952	-22.883
100696	NEGATIVE	NEGATIVE	-46.9558	-22.8815
100697	NEGATIVE	NEGATIVE	-46.9558	-22.8815
100698	NEGATIVE	NEGATIVE	-46.9558	-22.8815
100700	NEGATIVE	NEGATIVE	-46.9558	-22.8815
100701	NEGATIVE	NEGATIVE	-46.9558	-22.8815
100702	NEGATIVE	NEGATIVE	-46.9558	-22.8815
100703	NEGATIVE	NOT INVESTIGATED	-46.9558	-22.8815
100704	NEGATIVE	NEGATIVE	-46.9558	-22.8815
100707	NEGATIVE	NOT INVESTIGATED	-46.9555	-22.882
100710	NEGATIVE	NEGATIVE	-46.9555	-22.882
100716	NEGATIVE	NEGATIVE	-46.952	-22.883
100725	NEGATIVE	NEGATIVE	-46.9537	-22.8836
100731	NEGATIVE	NOT INVESTIGATED	-46.9534	-22.8853
100733	NEGATIVE	NEGATIVE	-46.9566	-22.8795
100735	NEGATIVE	NEGATIVE	-46.9567	-22.8792
100738	NEGATIVE	NEGATIVE	-46.9567	-22.8792
100741	NEGATIVE	NEGATIVE	-46.9568	-22.8791
100742	NOT INVESTIGATED	NEGATIVE	-46.9568	-22.8791
100744	NEGATIVE	NOT INVESTIGATED	-46.9571	-22.8791
100746	NOT INVESTIGATED	NEGATIVE	-46.9571	-22.8791
100750	NEGATIVE	NEGATIVE	-46.9574	-22.8794
100751	NEGATIVE	NEGATIVE	-46.9574	-22.8794
100752	NEGATIVE	NEGATIVE	-46.9574	-22.8794
100756	POSITIVE	NOT INVESTIGATED	-46.9579	-22.8801
100764	NEGATIVE	NEGATIVE	-46.9581	-22.8806
100770	NEGATIVE	NEGATIVE	-46.9581	-22.8808
100784	NEGATIVE	NEGATIVE	-46.9582	-22.881
100785	NEGATIVE	NOT INVESTIGATED	-46.9582	-22.881
100787	NEGATIVE	NOT INVESTIGATED	-46.9581	-22.8808
100793	NEGATIVE	NOT INVESTIGATED	-46.9523	-22.8855
100797	NEGATIVE	NOT INVESTIGATED	-46.9603	-22.8844
100798	NEGATIVE	NOT INVESTIGATED	-46.9603	-22.8844
100799	NEGATIVE	NEGATIVE	-46.9603	-22.8844
100800	NEGATIVE	NEGATIVE	-46.9603	-22.8844
100801	NEGATIVE	NOT INVESTIGATED	-46.9603	-22.8844
100803	NEGATIVE	NEGATIVE	-46.9606	-22.8842
100804	NEGATIVE	NOT INVESTIGATED	-46.9606	-22.8842
100808	NOT INVESTIGATED	POSITIVE	-46.9613	-22.8838
100809	NOT INVESTIGATED	NEGATIVE	-46.9613	-22.8838
100821	NEGATIVE	NOT INVESTIGATED	-46.9551	-22.8849
100825	NEGATIVE	NEGATIVE	-46.955	-22.8846
100832	NEGATIVE	NOT INVESTIGATED	-46.9547	-22.8841
100833	NEGATIVE	NOT INVESTIGATED	-46.9547	-22.8841
100834	NEGATIVE	NOT INVESTIGATED	-46.9547	-22.8841
100835	NEGATIVE	NOT INVESTIGATED	-46.9547	-22.8841
100838	NEGATIVE	NEGATIVE	-46.9548	-22.8835
100841	NEGATIVE	NOT INVESTIGATED	-46.9553	-22.8832
100842	NEGATIVE	NEGATIVE	-46.9553	-22.8832
100843	NEGATIVE	NOT INVESTIGATED	-46.9553	-22.8832
100847	NEGATIVE	NEGATIVE	-46.9555	-22.883
100848	NEGATIVE	NEGATIVE	-46.9555	-22.8829
100858	NOT INVESTIGATED	NEGATIVE	-46.9525	-22.8884
100860	NEGATIVE	NOT INVESTIGATED	-46.9525	-22.8886
100861	NEGATIVE	NEGATIVE	-46.9525	-22.8886
100862	NEGATIVE	NEGATIVE	-46.9525	-22.8886
100866	NOT INVESTIGATED	NEGATIVE	-46.9525	-22.8888
100870	NEGATIVE	NEGATIVE	-46.9531	-22.8903
100871	NEGATIVE	NEGATIVE	-46.9532	-22.8905
100872	NOT INVESTIGATED	NEGATIVE	-46.9533	-22.8907
100873	NOT INVESTIGATED	NEGATIVE	-46.9536	-22.8921
100879	NOT INVESTIGATED	NEGATIVE	-46.951	-22.8903
100891	NEGATIVE	NOT INVESTIGATED	-46.9521	-22.8813
100896	NEGATIVE	NEGATIVE	-46.9537	-22.8818
100897	NEGATIVE	NOT INVESTIGATED	-46.9537	-22.8818
100902	NOT INVESTIGATED	NEGATIVE	-46.9529	-22.8903
100920	NOT INVESTIGATED	NEGATIVE	-46.9587	-22.8826
100921	NOT INVESTIGATED	NEGATIVE	-46.959	-22.8827
100922	NOT INVESTIGATED	NEGATIVE	-46.959	-22.8827
100925	NOT INVESTIGATED	NEGATIVE	-46.9589	-22.8827
100931	POSITIVE	NOT INVESTIGATED	-46.9605	-22.8836
100943	NEGATIVE	NEGATIVE	-46.9607	-22.8839
100959	NEGATIVE	NOT INVESTIGATED	-46.9572	-22.8805
100966	NEGATIVE	NEGATIVE	-46.9572	-22.8807
100967	NEGATIVE	NEGATIVE	-46.9572	-22.8808
100968	NEGATIVE	NEGATIVE	-46.9572	-22.8808
100970	NEGATIVE	NEGATIVE	-46.9572	-22.8809
100971	NEGATIVE	NEGATIVE	-46.9572	-22.8809
100973	NOT INVESTIGATED	NEGATIVE	-46.9573	-22.8811
100984	NOT INVESTIGATED	NEGATIVE	-46.9575	-22.8817
101011	NEGATIVE	NOT INVESTIGATED	-46.9583	-22.8833
101015	NEGATIVE	NEGATIVE	-46.9581	-22.8832
101024	NEGATIVE	NEGATIVE	-46.9588	-22.8836
101027	NEGATIVE	NEGATIVE	-46.959	-22.8836
101029	NEGATIVE	NEGATIVE	-46.959	-22.8836
101031	NOT INVESTIGATED	NEGATIVE	-46.959	-22.8836
101034	NEGATIVE	NOT INVESTIGATED	-46.9593	-22.8838
101040	NEGATIVE	POSITIVE	-46.9596	-22.884
101042	NEGATIVE	NOT INVESTIGATED	-46.9597	-22.8841
101045	NOT INVESTIGATED	NEGATIVE	-46.9597	-22.8842
101047	NOT INVESTIGATED	NEGATIVE	-46.9597	-22.8842
101051	NEGATIVE	NOT INVESTIGATED	-46.9516	-22.8902
101054	NEGATIVE	NOT INVESTIGATED	-46.9516	-22.8902
101055	POSITIVE	NOT INVESTIGATED	-46.9516	-22.8902
101059	NEGATIVE	NEGATIVE	-46.9515	-22.8893
101060	NEGATIVE	NEGATIVE	-46.9515	-22.8893
101069	NOT INVESTIGATED	NEGATIVE	-46.9557	-22.8923
101070	NOT INVESTIGATED	NEGATIVE	-46.9557	-22.8923
101071	NOT INVESTIGATED	NEGATIVE	-46.9538	-22.8918
101072	NOT INVESTIGATED	NEGATIVE	-46.9538	-22.8918
101073	NEGATIVE	NEGATIVE	-46.9543	-22.8913
101074	NEGATIVE	NEGATIVE	-46.9543	-22.8913
101076	NOT INVESTIGATED	NEGATIVE	-46.9549	-22.8914
101078	NOT INVESTIGATED	NEGATIVE	-46.9549	-22.8914
101081	NEGATIVE	NEGATIVE	-46.9553	-22.8918
101082	NOT INVESTIGATED	NEGATIVE	-46.9553	-22.8918
101084	NEGATIVE	NEGATIVE	-46.9556	-22.8921
101086	NEGATIVE	NOT INVESTIGATED	-46.9557	-22.8923
101090	NOT INVESTIGATED	NEGATIVE	-46.9563	-22.8929
101092	NOT INVESTIGATED	NEGATIVE	-46.9563	-22.8929
101096	NOT INVESTIGATED	NEGATIVE	-46.9563	-22.8929
101100	NEGATIVE	NOT INVESTIGATED	-46.9525	-22.9055
101101	POSITIVE	NOT INVESTIGATED	-46.9525	-22.9055
101104	NEGATIVE	NEGATIVE	-46.9653	-22.8865
101113	NOT INVESTIGATED	NEGATIVE	-46.9653	-22.8915
101137	NOT INVESTIGATED	NEGATIVE	-46.9643	-22.8859
101150	NEGATIVE	NEGATIVE	-46.9572	-22.8803
101151	NEGATIVE	NEGATIVE	-46.9572	-22.8803
101153	NEGATIVE	NEGATIVE	-46.9572	-22.8808
101155	NOT INVESTIGATED	NEGATIVE	-46.9573	-22.8814
101160	NEGATIVE	NOT INVESTIGATED	-46.958	-22.8829
101162	NEGATIVE	NEGATIVE	-46.9578	-22.8826
101166	NEGATIVE	NEGATIVE	-46.9603	-22.8911
101182	NEGATIVE	NEGATIVE	-46.9557	-22.888
101191	NEGATIVE	NOT INVESTIGATED	-46.9603	-22.8879
101202	NEGATIVE	NOT INVESTIGATED	-46.9615	-22.8875
101207	NEGATIVE	NEGATIVE	-46.9549	-22.8905
101215	NEGATIVE	NEGATIVE	-46.9602	-22.8905
101229	NEGATIVE	NOT INVESTIGATED	-46.9643	-22.8898
101242	NEGATIVE	NEGATIVE	-46.958	-22.8855
101247	NEGATIVE	NOT INVESTIGATED	-46.9628	-22.8866
101249	NEGATIVE	NOT INVESTIGATED	-46.959	-22.8836
101266	NEGATIVE	NEGATIVE	-46.9639	-22.8908
101269	NEGATIVE	NEGATIVE	-46.9635	-22.8891
101270	NEGATIVE	NEGATIVE	-46.963	-22.8886
101271	NEGATIVE	NEGATIVE	-46.963	-22.8886
101273	NEGATIVE	NOT INVESTIGATED	-46.9609	-22.8873
101274	NOT INVESTIGATED	NEGATIVE	-46.9608	-22.8871
101276	NEGATIVE	POSITIVE	-46.964	-22.8857
101280	NOT INVESTIGATED	NEGATIVE	-46.9631	-22.8919
101281	NEGATIVE	NEGATIVE	-46.9657	-22.891
101282	NEGATIVE	NEGATIVE	-46.9657	-22.891
101284	NEGATIVE	NEGATIVE	-46.9582	-22.8849
101286	NEGATIVE	NEGATIVE	-46.9622	-22.892
101287	NEGATIVE	NEGATIVE	-46.9622	-22.892
101288	NOT INVESTIGATED	NEGATIVE	-46.9589	-22.8859
101289	NEGATIVE	NEGATIVE	-46.9589	-22.8859
101291	NOT INVESTIGATED	NEGATIVE	-46.9634	-22.8918
101292	NEGATIVE	NEGATIVE	-46.9509	-22.8903
101293	NOT INVESTIGATED	NEGATIVE	-46.9629	-22.8884
101307	NEGATIVE	NEGATIVE	-46.9629	-22.891
101314	NEGATIVE	NOT INVESTIGATED	-46.9572	-22.8862
101333	NEGATIVE	NOT INVESTIGATED	-46.9648	-22.8903
101336	NEGATIVE	NEGATIVE	-46.9653	-22.8865
101340	NEGATIVE	NOT INVESTIGATED	-46.9653	-22.8873
101341	NEGATIVE	NEGATIVE	-46.9653	-22.8874
101355	NEGATIVE	NOT INVESTIGATED	-46.9607	-22.887
101384	NEGATIVE	NEGATIVE	-46.9608	-22.8883
101418	NOT INVESTIGATED	NEGATIVE	-46.9645	-22.8911
101421	NEGATIVE	NEGATIVE	-46.9591	-22.8848
101425	NOT INVESTIGATED	NEGATIVE	-46.9643	-22.8921
101430	NOT INVESTIGATED	NEGATIVE	-46.963	-22.8832
101431	NEGATIVE	NEGATIVE	-46.963	-22.8832
101445	NEGATIVE	NOT INVESTIGATED	-46.9606	-22.8915
101456	NEGATIVE	NEGATIVE	-46.9645	-22.8912
101457	NEGATIVE	NOT INVESTIGATED	-46.9644	-22.8911
101459	NEGATIVE	NOT INVESTIGATED	-46.9666	-22.8943
101460	NEGATIVE	NOT INVESTIGATED	-46.9666	-22.8943
101462	NEGATIVE	NOT INVESTIGATED	-46.9574	-22.8859
101501	POSITIVE	NOT INVESTIGATED	-46.9465	-22.9144
101502	POSITIVE	NOT INVESTIGATED	-46.9465	-22.9144
101503	NEGATIVE	NOT INVESTIGATED	-46.9465	-22.9144
101507	NEGATIVE	NOT INVESTIGATED	-46.9581	-22.8809
101508	NEGATIVE	NOT INVESTIGATED	-46.9581	-22.8809
101511	NOT INVESTIGATED	NEGATIVE	-46.9536	-22.8921
101512	NEGATIVE	NEGATIVE	-46.9595	-22.8839
101513	NEGATIVE	NEGATIVE	-46.9595	-22.8839
101523	NEGATIVE	NOT INVESTIGATED	-46.9579	-22.8817
101524	NEGATIVE	NOT INVESTIGATED	-46.9579	-22.8817
101525	NEGATIVE	NOT INVESTIGATED	-46.9581	-22.8808
101526	NEGATIVE	NOT INVESTIGATED	-46.9581	-22.8808
101529	NEGATIVE	NOT INVESTIGATED	-46.9658	-22.8825
101530	NEGATIVE	NEGATIVE	-46.9658	-22.8825
101531	NEGATIVE	NOT INVESTIGATED	-46.9658	-22.8825
101533	NEGATIVE	NEGATIVE	-46.9654	-22.8869
101539	NOT INVESTIGATED	NEGATIVE	-46.9596	-22.8873
101543	NOT INVESTIGATED	NEGATIVE	-46.9516	-22.8902
101545	NOT INVESTIGATED	NEGATIVE	-46.952	-22.8814
101547	NEGATIVE	NEGATIVE	-46.9525	-22.8814
101578	NOT INVESTIGATED	NEGATIVE	-46.9541	-22.8896
101586	NOT INVESTIGATED	NEGATIVE	-46.9564	-22.8826
101589	NEGATIVE	NOT INVESTIGATED	-46.9564	-22.8838
101593	NOT INVESTIGATED	NEGATIVE	-46.9571	-22.8791
101600	NEGATIVE	NEGATIVE	-46.9661	-22.884
101601	NEGATIVE	NEGATIVE	-46.9656	-22.8843
101603	NEGATIVE	NOT INVESTIGATED	-46.9657	-22.8847
101608	NEGATIVE	NOT INVESTIGATED	-46.9652	-22.8875
101616	NOT INVESTIGATED	NEGATIVE	-46.9659	-22.8856
101618	NEGATIVE	NOT INVESTIGATED	-46.9661	-22.8874
101619	NEGATIVE	NOT INVESTIGATED	-46.9661	-22.8874
101620	NEGATIVE	NOT INVESTIGATED	-46.966	-22.8875
101621	NEGATIVE	NOT INVESTIGATED	-46.966	-22.8875
101640	NEGATIVE	NOT INVESTIGATED	-46.9661	-22.884
101657	NEGATIVE	NOT INVESTIGATED	-46.9638	-22.8811
101662	NEGATIVE	NEGATIVE	-46.9648	-22.8817
101666	NEGATIVE	NEGATIVE	-46.9641	-22.8812
101667	NOT INVESTIGATED	NEGATIVE	-46.9644	-22.8829
101668	NEGATIVE	NEGATIVE	-46.9644	-22.8829
101669	NEGATIVE	NEGATIVE	-46.9644	-22.8829
101683	NEGATIVE	NOT INVESTIGATED	-46.9609	-22.8875
101689	NEGATIVE	NOT INVESTIGATED	-46.9569	-22.8865
101691	NEGATIVE	NOT INVESTIGATED	-46.9643	-22.8921
101692	NEGATIVE	NEGATIVE	-46.9629	-22.891
101693	NEGATIVE	NOT INVESTIGATED	-46.9629	-22.891
101694	NEGATIVE	NOT INVESTIGATED	-46.9629	-22.891
101697	NEGATIVE	NEGATIVE	-46.9648	-22.8917
101698	NEGATIVE	NEGATIVE	-46.9648	-22.8917
101702	NOT INVESTIGATED	NEGATIVE	-46.9549	-22.8905
101703	NEGATIVE	NEGATIVE	-46.9574	-22.8815
101708	NOT INVESTIGATED	NEGATIVE	-46.9584	-22.8834
101716	NOT INVESTIGATED	NEGATIVE	-46.9653	-22.8865
101717	NEGATIVE	NEGATIVE	-46.9653	-22.8865
101718	NEGATIVE	NEGATIVE	-46.9653	-22.8865
101720	NEGATIVE	NEGATIVE	-46.9653	-22.8865
101723	NEGATIVE	NEGATIVE	-46.958	-22.8855
101724	NEGATIVE	NOT INVESTIGATED	-46.958	-22.8855
101725	NOT INVESTIGATED	NEGATIVE	-46.9581	-22.8848
101726	NEGATIVE	NOT INVESTIGATED	-46.9525	-22.9055
101727	NEGATIVE	NOT INVESTIGATED	-46.949	-22.9119
101728	NEGATIVE	NOT INVESTIGATED	-46.949	-22.9119
101729	NEGATIVE	NOT INVESTIGATED	-46.949	-22.9119
101730	NEGATIVE	NOT INVESTIGATED	-46.9478	-22.9132
101731	NEGATIVE	NOT INVESTIGATED	-46.9478	-22.9132
101732	NEGATIVE	NOT INVESTIGATED	-46.9484	-22.9124
101733	NEGATIVE	NOT INVESTIGATED	-46.9484	-22.9124
101734	NEGATIVE	NOT INVESTIGATED	-46.9484	-22.9124
101735	NEGATIVE	NOT INVESTIGATED	-46.9484	-22.9124
101736	NEGATIVE	NOT INVESTIGATED	-46.9484	-22.9124
101737	NEGATIVE	NOT INVESTIGATED	-46.9484	-22.9124
101738	NEGATIVE	NOT INVESTIGATED	-46.9484	-22.9124
101739	NEGATIVE	NOT INVESTIGATED	-46.949	-22.9119
101740	NEGATIVE	NOT INVESTIGATED	-46.9525	-22.9055
101741	NEGATIVE	NOT INVESTIGATED	-46.9525	-22.9055
101742	NEGATIVE	NOT INVESTIGATED	-46.9525	-22.9055
101743	NEGATIVE	NOT INVESTIGATED	-46.947	-22.914
101744	NEGATIVE	NOT INVESTIGATED	-46.947	-22.914
101745	NEGATIVE	NOT INVESTIGATED	-46.947	-22.914
101747	NEGATIVE	NOT INVESTIGATED	-46.9525	-22.9055
101748	NEGATIVE	NOT INVESTIGATED	-46.9525	-22.9055
101749	NEGATIVE	NOT INVESTIGATED	-46.9525	-22.9055
101750	NEGATIVE	NOT INVESTIGATED	-46.9525	-22.9055
101751	NEGATIVE	NOT INVESTIGATED	-46.9525	-22.9055
101752	NEGATIVE	NOT INVESTIGATED	-46.9455	-22.9147
101753	NEGATIVE	NOT INVESTIGATED	-46.9455	-22.9147
101754	NEGATIVE	NOT INVESTIGATED	-46.9455	-22.9147
101755	NEGATIVE	NOT INVESTIGATED	-46.9432	-22.9171
101756	NEGATIVE	NOT INVESTIGATED	-46.9432	-22.9171
101757	NEGATIVE	NOT INVESTIGATED	-46.9432	-22.9171
101758	NEGATIVE	NOT INVESTIGATED	-46.9525	-22.9055
101760	NEGATIVE	NOT INVESTIGATED	-46.9525	-22.9055
101761	NEGATIVE	NOT INVESTIGATED	-46.9525	-22.9055
101762	NEGATIVE	NOT INVESTIGATED	-46.9525	-22.9055
101763	NEGATIVE	NOT INVESTIGATED	-46.9525	-22.9055
101764	NEGATIVE	NOT INVESTIGATED	-46.9423	-22.918
101765	NEGATIVE	NOT INVESTIGATED	-46.9423	-22.918
101766	NEGATIVE	NOT INVESTIGATED	-46.9423	-22.918
101767	NEGATIVE	NOT INVESTIGATED	-46.9419	-22.9183
101768	NEGATIVE	NOT INVESTIGATED	-46.9419	-22.9183
101769	NEGATIVE	NOT INVESTIGATED	-46.9419	-22.9183
101770	NEGATIVE	NOT INVESTIGATED	-46.9413	-22.9188
101771	NEGATIVE	NOT INVESTIGATED	-46.9413	-22.9188
101772	NEGATIVE	NOT INVESTIGATED	-46.9413	-22.9188
101773	NEGATIVE	NOT INVESTIGATED	-46.9525	-22.9055
101774	NEGATIVE	NOT INVESTIGATED	-46.9525	-22.9055
101776	NEGATIVE	NOT INVESTIGATED	-46.9408	-22.9193
101778	NEGATIVE	NOT INVESTIGATED	-46.9408	-22.9193
101780	NEGATIVE	NOT INVESTIGATED	-46.9391	-22.9213
101782	NEGATIVE	NOT INVESTIGATED	-46.9511	-22.9078
101783	NEGATIVE	NOT INVESTIGATED	-46.9511	-22.9078
101784	NEGATIVE	NOT INVESTIGATED	-46.9378	-22.9251
101785	NEGATIVE	NOT INVESTIGATED	-46.9378	-22.9251
101786	NEGATIVE	NOT INVESTIGATED	-46.9378	-22.9251
101787	NEGATIVE	NOT INVESTIGATED	-46.9378	-22.9251
101788	NEGATIVE	NOT INVESTIGATED	-46.9378	-22.9251
101789	NEGATIVE	NOT INVESTIGATED	-46.9372	-22.9264
101790	NEGATIVE	NOT INVESTIGATED	-46.9372	-22.9264
101791	NEGATIVE	NOT INVESTIGATED	-46.938	-22.9246
101792	NEGATIVE	NOT INVESTIGATED	-46.9382	-22.9239
101793	NEGATIVE	NOT INVESTIGATED	-46.9382	-22.9239
101794	NEGATIVE	NOT INVESTIGATED	-46.9386	-22.9226
101795	NEGATIVE	NOT INVESTIGATED	-46.9386	-22.9226
101797	NEGATIVE	NOT INVESTIGATED	-46.9391	-22.9213
101799	NEGATIVE	NOT INVESTIGATED	-46.9391	-22.9213
101801	NEGATIVE	NOT INVESTIGATED	-46.9391	-22.9213
101802	NEGATIVE	NOT INVESTIGATED	-46.9391	-22.9213
101803	NEGATIVE	NOT INVESTIGATED	-46.9392	-22.9213
101804	NEGATIVE	NOT INVESTIGATED	-46.9392	-22.9213
101805	NEGATIVE	NOT INVESTIGATED	-46.9392	-22.9211
101806	NEGATIVE	NOT INVESTIGATED	-46.9392	-22.9211
101807	NEGATIVE	NOT INVESTIGATED	-46.9392	-22.9211
101808	NEGATIVE	NOT INVESTIGATED	-46.9392	-22.9211
101813	NEGATIVE	NOT INVESTIGATED	-46.9431	-22.9173
101814	NEGATIVE	NOT INVESTIGATED	-46.9431	-22.9173
101815	NEGATIVE	NOT INVESTIGATED	-46.9431	-22.9173
101816	NEGATIVE	NOT INVESTIGATED	-46.9431	-22.9173
101817	NEGATIVE	NOT INVESTIGATED	-46.9432	-22.9171
101818	NEGATIVE	NOT INVESTIGATED	-46.9432	-22.9171
101819	NEGATIVE	NOT INVESTIGATED	-46.9432	-22.9171
101820	NEGATIVE	NOT INVESTIGATED	-46.9432	-22.9171
101821	NEGATIVE	NOT INVESTIGATED	-46.9432	-22.9171
101822	NEGATIVE	NOT INVESTIGATED	-46.9432	-22.9171
101823	NEGATIVE	NOT INVESTIGATED	-46.9432	-22.9171
101824	NEGATIVE	NOT INVESTIGATED	-46.9432	-22.9171
101825	NEGATIVE	NOT INVESTIGATED	-46.9432	-22.9171
101826	NEGATIVE	NOT INVESTIGATED	-46.9525	-22.9055
101827	NEGATIVE	NOT INVESTIGATED	-46.9525	-22.9055
101828	NEGATIVE	NOT INVESTIGATED	-46.9525	-22.9055
101829	NEGATIVE	NOT INVESTIGATED	-46.9478	-22.9132
101830	NEGATIVE	NOT INVESTIGATED	-46.9478	-22.9132
101831	NEGATIVE	NOT INVESTIGATED	-46.9478	-22.9132
101832	NEGATIVE	NOT INVESTIGATED	-46.9422	-22.9181
101833	NEGATIVE	NOT INVESTIGATED	-46.9422	-22.9181
101834	NEGATIVE	NOT INVESTIGATED	-46.9422	-22.9181
101835	NEGATIVE	NOT INVESTIGATED	-46.9391	-22.9213
101836	NEGATIVE	NOT INVESTIGATED	-46.952	-22.9061
101837	NEGATIVE	NOT INVESTIGATED	-46.952	-22.9061
101838	POSITIVE	NOT INVESTIGATED	-46.9464	-22.9144
101839	NEGATIVE	NOT INVESTIGATED	-46.9368	-22.9272
101840	NEGATIVE	NOT INVESTIGATED	-46.9391	-22.9213
101841	NEGATIVE	NOT INVESTIGATED	-46.9391	-22.9213
101842	NEGATIVE	NOT INVESTIGATED	-46.9393	-22.9209
101843	NEGATIVE	NOT INVESTIGATED	-46.9393	-22.9209
101844	NEGATIVE	NOT INVESTIGATED	-46.9525	-22.9055
101845	NEGATIVE	NOT INVESTIGATED	-46.9525	-22.9055
101846	NEGATIVE	NOT INVESTIGATED	-46.947	-22.914
101847	NEGATIVE	NOT INVESTIGATED	-46.947	-22.914
101848	NEGATIVE	NOT INVESTIGATED	-46.947	-22.914
101849	NEGATIVE	NOT INVESTIGATED	-46.947	-22.914
101850	NEGATIVE	NOT INVESTIGATED	-46.947	-22.914
101851	NEGATIVE	NOT INVESTIGATED	-46.947	-22.914
101852	NEGATIVE	NOT INVESTIGATED	-46.947	-22.914
101853	NEGATIVE	NOT INVESTIGATED	-46.9391	-22.9213
101855	NEGATIVE	NEGATIVE	-46.9619	-22.8825
101856	NEGATIVE	NEGATIVE	-46.9619	-22.8825
101857	NEGATIVE	NEGATIVE	-46.9619	-22.8825
101858	NEGATIVE	NOT INVESTIGATED	-46.9619	-22.8825
101861	NEGATIVE	NEGATIVE	-46.9624	-22.8817
101862	NEGATIVE	NEGATIVE	-46.9624	-22.8817
101863	NEGATIVE	NEGATIVE	-46.9624	-22.8817
101864	NEGATIVE	NEGATIVE	-46.9624	-22.8817
101865	NEGATIVE	NEGATIVE	-46.9624	-22.8817
101866	NEGATIVE	NOT INVESTIGATED	-46.9638	-22.882
101869	NEGATIVE	NOT INVESTIGATED	-46.9638	-22.882
101870	NEGATIVE	NOT INVESTIGATED	-46.9638	-22.882
101871	NEGATIVE	NEGATIVE	-46.9638	-22.8818
101872	NEGATIVE	NOT INVESTIGATED	-46.9627	-22.8814
101874	NEGATIVE	NEGATIVE	-46.9656	-22.8843
101876	NEGATIVE	NOT INVESTIGATED	-46.9628	-22.8866
101877	NEGATIVE	NOT INVESTIGATED	-46.9628	-22.8866
101878	NEGATIVE	NEGATIVE	-46.9579	-22.8829
101879	NOT INVESTIGATED	NEGATIVE	-46.9579	-22.8829
101880	NEGATIVE	NOT INVESTIGATED	-46.961	-22.8839
101881	NEGATIVE	NEGATIVE	-46.961	-22.8839
101887	NEGATIVE	NEGATIVE	-46.9597	-22.8875
101888	NEGATIVE	NEGATIVE	-46.9597	-22.8875
101889	NEGATIVE	NOT INVESTIGATED	-46.9597	-22.8875
101890	NEGATIVE	NOT INVESTIGATED	-46.9597	-22.8875
101891	NEGATIVE	NEGATIVE	-46.9515	-22.8893
101892	NEGATIVE	NEGATIVE	-46.9515	-22.8893
101896	NEGATIVE	NEGATIVE	-46.9556	-22.8921
101905	NOT INVESTIGATED	NEGATIVE	-46.9576	-22.8816
101910	NEGATIVE	NOT INVESTIGATED	-46.9579	-22.8827
101911	NEGATIVE	NEGATIVE	-46.9567	-22.8833
101912	NEGATIVE	NOT INVESTIGATED	-46.9566	-22.8832
101916	NEGATIVE	NEGATIVE	-46.9538	-22.8891
101917	NEGATIVE	NOT INVESTIGATED	-46.9565	-22.8829
101918	NOT INVESTIGATED	NEGATIVE	-46.9564	-22.8827
101920	NEGATIVE	NEGATIVE	-46.9572	-22.8809
101921	NEGATIVE	NEGATIVE	-46.9514	-22.8869
101922	NEGATIVE	NEGATIVE	-46.9514	-22.8869
101943	NEGATIVE	NOT INVESTIGATED	-46.9583	-22.882
101944	NEGATIVE	NOT INVESTIGATED	-46.9583	-22.882
101945	NEGATIVE	NOT INVESTIGATED	-46.9583	-22.882
101946	NEGATIVE	NOT INVESTIGATED	-46.9583	-22.882
101947	NEGATIVE	NOT INVESTIGATED	-46.9583	-22.882
101949	NEGATIVE	NOT INVESTIGATED	-46.9525	-22.9055
102112	NOT INVESTIGATED	NEGATIVE	-46.9593	-22.8829
102115	NEGATIVE	NOT INVESTIGATED	-46.9583	-22.882
102117	NOT INVESTIGATED	NEGATIVE	-46.9597	-22.8875
102118	NOT INVESTIGATED	NEGATIVE	-46.9597	-22.8875
102119	NOT INVESTIGATED	NEGATIVE	-46.9597	-22.8875
102121	NOT INVESTIGATED	NEGATIVE	-46.9597	-22.8875
102126	NEGATIVE	NEGATIVE	-46.9577	-22.8799
102127	NEGATIVE	NEGATIVE	-46.9577	-22.8799
102129	NEGATIVE	NEGATIVE	-46.9572	-22.8809
102131	NOT INVESTIGATED	NEGATIVE	-46.9576	-22.8797
102134	NOT INVESTIGATED	NEGATIVE	-46.9557	-22.8923
102135	NOT INVESTIGATED	NEGATIVE	-46.9559	-22.8839
102138	NOT INVESTIGATED	NEGATIVE	-46.951	-22.8904
102299	NOT INVESTIGATED	NEGATIVE	-46.9619	-22.8915
102301	NOT INVESTIGATED	NEGATIVE	-46.9654	-22.8871
102302	NOT INVESTIGATED	NEGATIVE	-46.9619	-22.8825
102303	NOT INVESTIGATED	NEGATIVE	-46.9651	-22.886
102305	NOT INVESTIGATED	NEGATIVE	-46.9557	-22.888
102306	NOT INVESTIGATED	NEGATIVE	-46.963	-22.8896
102307	NOT INVESTIGATED	NEGATIVE	-46.9658	-22.8825
102309	NOT INVESTIGATED	NEGATIVE	-46.9654	-22.8837
102315	NOT INVESTIGATED	NEGATIVE	-46.9652	-22.8876
102317	NOT INVESTIGATED	NEGATIVE	-46.9583	-22.8855
102322	NOT INVESTIGATED	NEGATIVE	-46.9646	-22.8902
102323	NOT INVESTIGATED	NEGATIVE	-46.963	-22.8896
102328	NOT INVESTIGATED	NEGATIVE	-46.9653	-22.8875
102334	NOT INVESTIGATED	NEGATIVE	-46.9557	-22.888
102336	NOT INVESTIGATED	NEGATIVE	-46.9642	-22.8825
102337	NOT INVESTIGATED	NEGATIVE	-46.9653	-22.8873
102349	NOT INVESTIGATED	NEGATIVE	-46.9658	-22.8851
102350	NOT INVESTIGATED	NEGATIVE	-46.9658	-22.8851
102351	NOT INVESTIGATED	NEGATIVE	-46.9644	-22.8829
102355	NOT INVESTIGATED	NEGATIVE	-46.963	-22.8832
102362	NOT INVESTIGATED	NEGATIVE	-46.9595	-22.8871
102363	NOT INVESTIGATED	NEGATIVE	-46.963	-22.8896
102364	NOT INVESTIGATED	NEGATIVE	-46.963	-22.8896
102365	NOT INVESTIGATED	NEGATIVE	-46.9595	-22.8871
102373	NOT INVESTIGATED	NEGATIVE	-46.9646	-22.8902
102379	NOT INVESTIGATED	NEGATIVE	-46.9628	-22.8898
102380	NOT INVESTIGATED	NEGATIVE	-46.9628	-22.8869
102381	NOT INVESTIGATED	NEGATIVE	-46.9628	-22.8869
102382	NOT INVESTIGATED	NEGATIVE	-46.963	-22.8873
102384	NOT INVESTIGATED	NEGATIVE	-46.964	-22.8857
102386	NOT INVESTIGATED	NEGATIVE	-46.956	-22.8873
102387	NOT INVESTIGATED	NEGATIVE	-46.9574	-22.8815
102388	NOT INVESTIGATED	NEGATIVE	-46.9646	-22.8902
102393	NOT INVESTIGATED	NEGATIVE	-46.9644	-22.8829
102394	NOT INVESTIGATED	NEGATIVE	-46.9644	-22.8829
102396	NOT INVESTIGATED	NEGATIVE	-46.9619	-22.8825
102397	NOT INVESTIGATED	NEGATIVE	-46.9619	-22.8825
102398	NOT INVESTIGATED	NEGATIVE	-46.964	-22.8857
102399	NOT INVESTIGATED	NEGATIVE	-46.9612	-22.8862
102400	NOT INVESTIGATED	NEGATIVE	-46.9654	-22.8871
102402	NOT INVESTIGATED	NEGATIVE	-46.9628	-22.8898
102406	NOT INVESTIGATED	NEGATIVE	-46.9608	-22.8871
102411	NOT INVESTIGATED	NEGATIVE	-46.9509	-22.8903
102418	NOT INVESTIGATED	NEGATIVE	-46.9573	-22.8814
102422	NOT INVESTIGATED	NEGATIVE	-46.9653	-22.8866
102977	NOT INVESTIGATED	NEGATIVE	-46.9658	-22.8854
102978	NOT INVESTIGATED	NEGATIVE	-46.9647	-22.8843
102980	NOT INVESTIGATED	NEGATIVE	-46.9653	-22.8865
102981	NOT INVESTIGATED	NEGATIVE	-46.9651	-22.8826
102982	NOT INVESTIGATED	NEGATIVE	-46.9651	-22.8826
102983	NOT INVESTIGATED	NEGATIVE	-46.9644	-22.8829
102985	NOT INVESTIGATED	NEGATIVE	-46.9631	-22.8833
102992	NOT INVESTIGATED	NEGATIVE	-46.9523	-22.8855
102994	NOT INVESTIGATED	NEGATIVE	-46.9658	-22.8825
102995	NOT INVESTIGATED	NEGATIVE	-46.9552	-22.8921
103000	NOT INVESTIGATED	NEGATIVE	-46.9594	-22.8839
103001	NOT INVESTIGATED	NEGATIVE	-46.9553	-22.8911
103002	NOT INVESTIGATED	NEGATIVE	-46.9541	-22.8896
103003	NOT INVESTIGATED	NEGATIVE	-46.9515	-22.8893
103011	NOT INVESTIGATED	NEGATIVE	-46.9657	-22.885
103013	NOT INVESTIGATED	NEGATIVE	-46.9553	-22.8832
103027	NOT INVESTIGATED	NEGATIVE	-46.9605	-22.8836
103029	NOT INVESTIGATED	NEGATIVE	-46.9553	-22.8832
103037	NOT INVESTIGATED	NEGATIVE	-46.9572	-22.8803
103038	NOT INVESTIGATED	NEGATIVE	-46.9567	-22.8792
103042	NOT INVESTIGATED	NEGATIVE	-46.9597	-22.8875
103044	NOT INVESTIGATED	NEGATIVE	-46.9536	-22.8833
103045	NOT INVESTIGATED	NEGATIVE	-46.9572	-22.8803
103046	NOT INVESTIGATED	NEGATIVE	-46.9644	-22.886
103047	NOT INVESTIGATED	NEGATIVE	-46.9587	-22.8835
103050	NOT INVESTIGATED	NEGATIVE	-46.9606	-22.8842
103052	NOT INVESTIGATED	NEGATIVE	-46.9583	-22.8833
103053	NOT INVESTIGATED	NEGATIVE	-46.9581	-22.8806
103056	NOT INVESTIGATED	NEGATIVE	-46.9564	-22.8826
103064	NOT INVESTIGATED	NEGATIVE	-46.9572	-22.8807
103068	NOT INVESTIGATED	NEGATIVE	-46.9594	-22.8839
103070	NOT INVESTIGATED	NEGATIVE	-46.9566	-22.8838
103071	NOT INVESTIGATED	NEGATIVE	-46.9594	-22.8839
103072	NOT INVESTIGATED	NEGATIVE	-46.9535	-22.8884
103073	NOT INVESTIGATED	NEGATIVE	-46.9558	-22.8841
103093	NOT INVESTIGATED	NEGATIVE	-46.9654	-22.8872
103097	NOT INVESTIGATED	NEGATIVE	-46.958	-22.8847
103100	NOT INVESTIGATED	NEGATIVE	-46.9578	-22.8826
103102	NOT INVESTIGATED	NEGATIVE	-46.9565	-22.8829
103103	NOT INVESTIGATED	NEGATIVE	-46.9566	-22.8838
103114	NOT INVESTIGATED	NEGATIVE	-46.9562	-22.8928
103115	NOT INVESTIGATED	NEGATIVE	-46.9567	-22.8833
103116	NOT INVESTIGATED	NEGATIVE	-46.9535	-22.8884
103124	NOT INVESTIGATED	NEGATIVE	-46.9597	-22.8876
103133	NOT INVESTIGATED	NEGATIVE	-46.9557	-22.888
103138	NOT INVESTIGATED	NEGATIVE	-46.9572	-22.8803
103144	NOT INVESTIGATED	NEGATIVE	-46.9557	-22.8923
103146	NOT INVESTIGATED	NEGATIVE	-46.9535	-22.8884
103147	NOT INVESTIGATED	NEGATIVE	-46.9565	-22.8829
103153	NOT INVESTIGATED	NEGATIVE	-46.9597	-22.8876
103154	NOT INVESTIGATED	NEGATIVE	-46.9627	-22.8931
103155	NOT INVESTIGATED	NEGATIVE	-46.9555	-22.882
103156	NOT INVESTIGATED	NEGATIVE	-46.9575	-22.8816
103157	NOT INVESTIGATED	NEGATIVE	-46.9516	-22.8902
103158	NOT INVESTIGATED	NEGATIVE	-46.9536	-22.8887
103165	NOT INVESTIGATED	NEGATIVE	-46.9525	-22.8814
103166	NOT INVESTIGATED	NEGATIVE	-46.9619	-22.8825
103172	NOT INVESTIGATED	NEGATIVE	-46.9539	-22.8893
103174	NOT INVESTIGATED	NEGATIVE	-46.9558	-22.8841
103186	NOT INVESTIGATED	NEGATIVE	-46.959	-22.8827
103194	NOT INVESTIGATED	NEGATIVE	-46.9657	-22.885
103200	NOT INVESTIGATED	POSITIVE	-46.9583	-22.8833
103202	NOT INVESTIGATED	NEGATIVE	-46.9568	-22.8796
103206	NOT INVESTIGATED	NEGATIVE	-46.9583	-22.882
103209	NOT INVESTIGATED	NEGATIVE	-46.9583	-22.882
103217	NOT INVESTIGATED	NEGATIVE	-46.9556	-22.8828
103218	NOT INVESTIGATED	NEGATIVE	-46.9572	-22.8808
103226	NOT INVESTIGATED	NEGATIVE	-46.9642	-22.8826
103235	NOT INVESTIGATED	NEGATIVE	-46.9653	-22.8866
103251	NOT INVESTIGATED	NEGATIVE	-46.9614	-22.8904
103252	NOT INVESTIGATED	NEGATIVE	-46.9597	-22.8875
103261	NOT INVESTIGATED	NEGATIVE	-46.953	-22.8899
103264	NOT INVESTIGATED	NEGATIVE	-46.9536	-22.8887
103266	NOT INVESTIGATED	NEGATIVE	-46.9575	-22.8816
103269	NOT INVESTIGATED	NEGATIVE	-46.9556	-22.8828
103271	NOT INVESTIGATED	NEGATIVE	-46.9564	-22.8826
103275	NOT INVESTIGATED	NEGATIVE	-46.9516	-22.8902
103287	NOT INVESTIGATED	NEGATIVE	-46.9564	-22.8827
103288	NOT INVESTIGATED	NEGATIVE	-46.9597	-22.8875
103289	NOT INVESTIGATED	NEGATIVE	-46.9558	-22.8846
103290	NOT INVESTIGATED	NEGATIVE	-46.9557	-22.888
103291	NOT INVESTIGATED	NEGATIVE	-46.9636	-22.8906
103292	NOT INVESTIGATED	NEGATIVE	-46.9557	-22.888
103294	NOT INVESTIGATED	NEGATIVE	-46.9568	-22.8866
103295	NOT INVESTIGATED	NEGATIVE	-46.9548	-22.8842
103296	NOT INVESTIGATED	NEGATIVE	-46.9552	-22.8824
103297	NOT INVESTIGATED	NEGATIVE	-46.9561	-22.8838
103298	NOT INVESTIGATED	NEGATIVE	-46.9558	-22.8846
103300	NOT INVESTIGATED	NEGATIVE	-46.9578	-22.8824
103304	NOT INVESTIGATED	NEGATIVE	-46.9646	-22.8902
103306	NOT INVESTIGATED	NEGATIVE	-46.9644	-22.8937
103307	NOT INVESTIGATED	NEGATIVE	-46.9645	-22.8937
103310	NOT INVESTIGATED	NEGATIVE	-46.951	-22.8904
103313	NOT INVESTIGATED	NEGATIVE	-46.9591	-22.8864
103317	NOT INVESTIGATED	NEGATIVE	-46.9597	-22.8875
103318	NOT INVESTIGATED	NEGATIVE	-46.9597	-22.8875
103319	NOT INVESTIGATED	NEGATIVE	-46.9597	-22.8875
103320	NOT INVESTIGATED	NEGATIVE	-46.9597	-22.8875
103321	NOT INVESTIGATED	NEGATIVE	-46.9597	-22.8875
103322	NOT INVESTIGATED	NEGATIVE	-46.9597	-22.8875
103323	NOT INVESTIGATED	NEGATIVE	-46.9597	-22.8875
103325	NOT INVESTIGATED	NEGATIVE	-46.9509	-22.8903
103326	NOT INVESTIGATED	NEGATIVE	-46.9509	-22.8903
103327	NOT INVESTIGATED	NEGATIVE	-46.9556	-22.8922
103328	NOT INVESTIGATED	NEGATIVE	-46.9556	-22.8922
103329	NOT INVESTIGATED	NEGATIVE	-46.9556	-22.8922
103330	NOT INVESTIGATED	NEGATIVE	-46.9556	-22.8922
103331	NOT INVESTIGATED	NEGATIVE	-46.9556	-22.8922
103332	NOT INVESTIGATED	NEGATIVE	-46.9556	-22.8922
103333	NOT INVESTIGATED	NEGATIVE	-46.9556	-22.8922
103334	NOT INVESTIGATED	NEGATIVE	-46.9556	-22.8922
103335	NOT INVESTIGATED	NEGATIVE	-46.9556	-22.8922
103336	NOT INVESTIGATED	NEGATIVE	-46.9541	-22.8896
103337	NOT INVESTIGATED	NEGATIVE	-46.9595	-22.8871
103338	NOT INVESTIGATED	NEGATIVE	-46.9595	-22.8871
103339	NOT INVESTIGATED	NEGATIVE	-46.9564	-22.8826
103340	NOT INVESTIGATED	NEGATIVE	-46.9567	-22.8833
103342	NOT INVESTIGATED	NEGATIVE	-46.9576	-22.8816
103343	NOT INVESTIGATED	NEGATIVE	-46.9558	-22.8815
103346	NOT INVESTIGATED	NEGATIVE	-46.9555	-22.883
103347	NOT INVESTIGATED	NEGATIVE	-46.9558	-22.8846
103348	NOT INVESTIGATED	NEGATIVE	-46.9558	-22.8846
103350	NOT INVESTIGATED	NEGATIVE	-46.9596	-22.884
103351	NOT INVESTIGATED	NEGATIVE	-46.964	-22.8857
103359	NOT INVESTIGATED	NEGATIVE	-46.9657	-22.891
103361	NOT INVESTIGATED	NEGATIVE	-46.9607	-22.887
103362	NOT INVESTIGATED	NEGATIVE	-46.9622	-22.892
103363	NOT INVESTIGATED	NEGATIVE	-46.9629	-22.891
103365	NOT INVESTIGATED	NEGATIVE	-46.9666	-22.8943
103366	NOT INVESTIGATED	NEGATIVE	-46.9644	-22.8937
103368	NOT INVESTIGATED	NEGATIVE	-46.9645	-22.8912
103369	NOT INVESTIGATED	NEGATIVE	-46.9627	-22.8931
103370	NOT INVESTIGATED	NEGATIVE	-46.9554	-22.8873
103371	NOT INVESTIGATED	NEGATIVE	-46.9554	-22.8873
103372	NOT INVESTIGATED	NEGATIVE	-46.9557	-22.888
103373	NOT INVESTIGATED	NEGATIVE	-46.9641	-22.8929
103385	NOT INVESTIGATED	NEGATIVE	-46.9654	-22.8871
103387	NOT INVESTIGATED	NEGATIVE	-46.9654	-22.8871
103389	NOT INVESTIGATED	NEGATIVE	-46.9604	-22.8914
103390	NOT INVESTIGATED	NEGATIVE	-46.9657	-22.885
103391	NOT INVESTIGATED	NEGATIVE	-46.9657	-22.885
103394	NOT INVESTIGATED	NEGATIVE	-46.9637	-22.8875
103395	NOT INVESTIGATED	NEGATIVE	-46.9653	-22.8875
