# Supplementary material for: Visceral leishmaniasis in an environmentally protected area in southeastern Brazil: Epidemiological and laboratory cross-sectional investigation of phlebotomine fauna, wild hosts and canine cases
Source: PLoS Negl Trop Dis. 2017 Jul 13;11(7):e0005666. doi: 10.1371/journal.pntd.0005666 (PMC5509102; doi:10.1371/journal.pntd.0005666)
Supplement: S2 Table — Campinas Environmentally Protected Area, April 2014 to March 2015. (XLS) [file pntd.0005666.s002.xls]

## Sheet: Plan1
POOL_ID	SPECIES	MALE	FEMALE	DATE_OF_SAMPLING	LOCAL_OF_SAMPLING	TRANSMISSION_AREA (1,000 meters radius of canine visceral leishmaniosis cases)	X_COORDINATE	Y_COORDINATE	Lch_PCR	ITS-1_PCR	GENETIC_SEQUENCING
C-01	Brumptomyia sp.	0	1	April 22, 2014	Sousas District, Campinas, São Paulo, Brazil	yes	-46.9671	-22.8937	negative	negative
C-02	Brumptomyia sp.	0	5	April 22, 2014	Sousas District, Campinas, São Paulo, Brazil	yes	-46.9671	-22.8937	negative	negative
C-03	Brumptomyia sp.	0	6	April 22, 2014	Sousas District, Campinas, São Paulo, Brazil	yes	-46.9671	-22.8937	negative	negative
C-04	Brumptomyia sp.	0	6	April 22, 2014	Sousas District, Campinas, São Paulo, Brazil	yes	-46.9671	-22.8937	negative	negative
-	Brumptomyia nietzulescui	14	0	April 22, 2014	Sousas District, Campinas, São Paulo, Brazil	yes	-46.9671	-22.8937	-	-
-	Brumptomyia cunhai	2	0	April 22, 2014	Sousas District, Campinas, São Paulo, Brazil	yes	-46.9671	-22.8937	-	-
-	Psathyromyia pascalei	2	0	April 22, 2014	Sousas District, Campinas, São Paulo, Brazil	yes	-46.9671	-22.8937	-	-
-	Migonemyia migonei	3	0	April 22, 2014	Sousas District, Campinas, São Paulo, Brazil	yes	-46.9671	-22.8937	-	-
C-05	Pintomyia monticola	0	1	April 22, 2014	Sousas District, Campinas, São Paulo, Brazil	yes	-46.9671	-22.8937	negative	negative
C-06	Nyssomyia whitmani	0	1	April 22, 2014	Sousas District, Campinas, São Paulo, Brazil	yes	-46.9671	-22.8937	negative	negative
C-07	Expapillata firmatoi	0	1	April 22, 2014	Sousas District, Campinas, São Paulo, Brazil	yes	-46.9671	-22.8937	negative	negative
C-08	Brumptomyia sp.	0	6	April 23, 2014	Sousas District, Campinas, São Paulo, Brazil	yes	-46.9671	-22.8937	negative	negative
C-09	Brumptomyia sp.	0	6	April 23, 2014	Sousas District, Campinas, São Paulo, Brazil	yes	-46.9671	-22.8937	negative	negative
C-10	Brumptomyia sp.	0	2	April 23, 2014	Sousas District, Campinas, São Paulo, Brazil	yes	-46.9671	-22.8937	negative	negative
-	Brumptomyia nietzulescui	16	0	April 23, 2014	Sousas District, Campinas, São Paulo, Brazil	yes	-46.9671	-22.8937	-	-
-	Brumptomyia cunhai	2	0	April 23, 2014	Sousas District, Campinas, São Paulo, Brazil	yes	-46.9671	-22.8937	-	-
-	Brumptomyia cardosoi	1	0	April 23, 2014	Sousas District, Campinas, São Paulo, Brazil	yes	-46.9671	-22.8937	-	-
C-11	Psathyromyia pascalei	1	1	April 23, 2014	Sousas District, Campinas, São Paulo, Brazil	yes	-46.9671	-22.8937	negative	negative
-	Psychodopygus ayrozai	1	0	April 23, 2014	Sousas District, Campinas, São Paulo, Brazil	yes	-46.9671	-22.8937	-	-
C-12	Psathyromyia aragaoi	0	1	April 23, 2014	Sousas District, Campinas, São Paulo, Brazil	yes	-46.9671	-22.8937	negative	negative
C-13	Migonemyia migonei	1	4	April 23, 2014	Sousas District, Campinas, São Paulo, Brazil	yes	-46.9671	-22.8937	negative	negative
C-14	Pintomyia monticola	0	2	April 23, 2014	Sousas District, Campinas, São Paulo, Brazil	yes	-46.9671	-22.8937	negative	negative
C-15	Expapillata firmatoi	0	2	April 23, 2014	Sousas District, Campinas, São Paulo, Brazil	yes	-46.9671	-22.8937	negative	negative
C-16	Expapillata firmatoi	0	2	April 23, 2014	Sousas District, Campinas, São Paulo, Brazil	yes	-46.9671	-22.8937	negative	negative
-	Pintomyia fischeri	1	0	April 23, 2014	Joaquim Egídio District, Campinas, São Paulo, Brazil	yes	-46.9455	-22.9156	-	-
-	Psathyromyia pascalei	1	0	April 23, 2014	Joaquim Egídio District, Campinas, São Paulo, Brazil	yes	-46.9455	-22.9156	-	-
C-17	Migonemyia migonei	0	1	April 23, 2014	Joaquim Egídio District, Campinas, São Paulo, Brazil	yes	-46.9455	-22.9156	negative	negative
C-18	Pintomyia monticola	0	1	April 23, 2014	Joaquim Egídio District, Campinas, São Paulo, Brazil	yes	-46.9455	-22.9156	positive	positive	376 bp; 96% Leishmania chagasi (sin. L. (L.) infantum); GenBank acession no. AF308682.1
-	Brumptomyia nietzulescui	2	0	May 20, 2014	Joaquim Egídio District, Campinas, São Paulo, Brazil	yes	-46.9455	-22.9156	-	-
-	Brumptomyia cunhai	2	0	May 20, 2014	Joaquim Egídio District, Campinas, São Paulo, Brazil	yes	-46.9455	-22.9156	-	-
C-19	Pintomyia pessoai	0	1	May 20, 2014	Joaquim Egídio District, Campinas, São Paulo, Brazil	yes	-46.9455	-22.9156	negative	negative
C-20	Pintomyia monticola	0	1	May 20, 2014	Joaquim Egídio District, Campinas, São Paulo, Brazil	yes	-46.9455	-22.9156	positive	positive	233 bp; 100% Leishmania chagasi (Sin. L. (L.) infantum); GenBank accession no. AF308682.1
-	Brumptomyia nietzulescui	1	0	May 20, 2014	Joaquim Egídio District, Campinas, São Paulo, Brazil	yes	-46.9404	-22.8865	-	-
C-21	Nyssomyia whitmani	1	1	May 20, 2014	Joaquim Egídio District, Campinas, São Paulo, Brazil	yes	-46.9404	-22.8865	negative	negative
C-22	Pintomyia monticola	1	2	May 20, 2014	Joaquim Egídio District, Campinas, São Paulo, Brazil	yes	-46.9404	-22.8865	negative	negative
C-23	Pintomyia monticola	0	2	May 20, 2014	Joaquim Egídio District, Campinas, São Paulo, Brazil	yes	-46.9404	-22.8865	negative	negative
C-24	Migonemyia migonei	0	1	May 20, 2014	Joaquim Egídio District, Campinas, São Paulo, Brazil	yes	-46.9404	-22.8865	negative	negative
-	Nyssomyia whitmani	2	0	May 21, 2014	Joaquim Egídio District, Campinas, São Paulo, Brazil	yes	-46.9404	-22.8865	-	-
C-25	Pintomyia fischeri	0	1	May 21, 2014	Joaquim Egídio District, Campinas, São Paulo, Brazil	yes	-46.9404	-22.8865	negative	negative
C-26	Pintomyia monticola	0	1	May 21, 2014	Joaquim Egídio District, Campinas, São Paulo, Brazil	yes	-46.9404	-22.8865	negative	negative
C-27	Brumptomyia sp.	0	4	May 21, 2014	Sousas District, Campinas, São Paulo, Brazil	yes	-46.9521	-22.8827	negative	negative
-	Brumptomyia nietzulescui	4	0	May 21, 2014	Sousas District, Campinas, São Paulo, Brazil	yes	-46.9521	-22.8827	-	-
C-28	Pintomyia monticola	0	5	May 21, 2014	Sousas District, Campinas, São Paulo, Brazil	yes	-46.9521	-22.8827	negative	negative
C-29	Pintomyia fischeri	0	1	May 21, 2014	Joaquim Egídio District, Campinas, São Paulo, Brazil	yes	-22.8872	-46.9399	negative	negative
C-30	Expapillata firmatoi	1	1	May 21, 2014	Joaquim Egídio District, Campinas, São Paulo, Brazil	yes	-22.8872	-46.9399	positive	positive	482 bp; 96% Leishmania chagasi (sin. L. (L.) infantum); GenBank accession no. AF308682.1
C-31	Nyssomyia whitmani	102	6	May 21, 2014	Joaquim Egídio District, Campinas, São Paulo, Brazil	yes	-22.8872	-46.9399	negative	negative
C-32	Nyssomyia whitmani	0	6	May 21, 2014	Joaquim Egídio District, Campinas, São Paulo, Brazil	yes	-22.8872	-46.9399	negative	negative
C-33	Nyssomyia whitmani	0	6	May 21, 2014	Joaquim Egídio District, Campinas, São Paulo, Brazil	yes	-22.8872	-46.9399	negative	negative
C-34	Nyssomyia whitmani	0	6	May 21, 2014	Joaquim Egídio District, Campinas, São Paulo, Brazil	yes	-22.8872	-46.9399	negative	negative
C-35	Nyssomyia whitmani	0	6	May 21, 2014	Joaquim Egídio District, Campinas, São Paulo, Brazil	yes	-22.8872	-46.9399	negative	negative
C-36	Nyssomyia whitmani	0	3	May 21, 2014	Joaquim Egídio District, Campinas, São Paulo, Brazil	yes	-22.8872	-46.9399	negative	negative
C-37	Nyssomyia whitmani	0	3	May 21, 2014	Joaquim Egídio District, Campinas, São Paulo, Brazil	yes	-22.8872	-46.9399	negative	negative
C-38	Nyssomyia whitmani	0	3	May 21, 2014	Joaquim Egídio District, Campinas, São Paulo, Brazil	yes	-22.8872	-46.9399	negative	negative
-	Migonemyia migonei	6	0	May 21, 2014	Joaquim Egídio District, Campinas, São Paulo, Brazil	yes	-22.8872	-46.9399	-	-
-	Nyssomyia neivai	2	0	May 21, 2014	Joaquim Egídio District, Campinas, São Paulo, Brazil	yes	-22.8872	-46.9399	-	-
-	Evandromyia cortelezzii	1	0	May 21, 2014	Joaquim Egídio District, Campinas, São Paulo, Brazil	yes	-22.8872	-46.9399	-	-
-	Pintomyia fischeri	1	0	June 3, 2014	Joaquim Egídio District, Campinas, São Paulo, Brazil	yes	-46.9404	-22.8865	-	-
-	Evandromyia cortelezzii/sallesi	1	0	June 3, 2014	Joaquim Egídio District, Campinas, São Paulo, Brazil	yes	-46.9404	-22.8865	-	-
-	Brumptomyia nietzulescui	1	0	June 4, 2014	Sousas District, Campinas, São Paulo, Brazil	yes	-46.9521	-22.8827	-	-
C-39	Nyssomyia whitmani	0	1	July 14, 2014	Campinas, border with the municipality of Pedreira, São Paulo, Brazil	no	-46.8965	-22.7973	negative	negative
-	Pintomyia fischeri	7	0	July 14, 2014	Campinas, border with the municipality of Pedreira, São Paulo, Brazil	no	-46.8974	-22.7955	-	-
C-40	Migonemyia migonei	1	3	July 14, 2014	Campinas, border with the municipality of Pedreira, São Paulo, Brazil	no	-46.8974	-22.7955	negative	negative
C-41	Nyssomyia whitmani	0	1	July 14, 2014	Campinas, border with the municipality of Pedreira, São Paulo, Brazil	no	-46.8974	-22.7955	negative	negative
C-42	Pintomyia fischeri	6	2	July 15, 2014	Campinas, border with the municipality of Pedreira, São Paulo, Brazil	no	-46.8974	-22.7955	negative	negative
-	Migonemyia migonei	3	0	July 15, 2014	Campinas, border with the municipality of Pedreira, São Paulo, Brazil	no	-46.8974	-22.7955	-	-
-	Nyssomyia whitmani	1	0	July 15, 2014	Campinas, border with the municipality of Pedreira, São Paulo, Brazil	no	-46.8974	-22.7955	-	-
C-43	Nyssomyia neivai	4	1	July 15, 2014	Campinas, São Paulo, Brazil	no	-46.9404	-22.8277	negative	negative
C-44	Expapillata firmatoi	0	1	July 15, 2014	Campinas, São Paulo, Brazil	no	-46.9404	-22.8277	negative	negative
C-45	Migonemyia migonei	15	1	July 16, 2014	Campinas, border with the municipality of Pedreira, São Paulo, Brazil	no	-46.8974	-22.7955	negative	negative
-	Pintomyia fischeri	2	0	July 16, 2014	Campinas, border with the municipality of Pedreira, São Paulo, Brazil	no	-46.8974	-22.7955	-	-
C-46	Nyssomyia whitmani	0	2	July 16, 2014	Campinas, border with the municipality of Pedreira, São Paulo, Brazil	no	-46.8974	-22.7955	negative	negative
C-47	Pintomyia monticola	0	1	July 16, 2014	Joaquim Egídio District, border with the municipality of Valinhos, São Paulo, Brazil	yes	-46.9576	-22.9103	negative	negative
C-48	Expapillata firmatoi	0	1	July 16, 2014	Joaquim Egídio District, border with the municipality of Valinhos, São Paulo, Brazil	yes	-46.9576	-22.9103	negative	negative
-	Lutzomyia longipalpis	2	0	August 25, 2014	Sousas District, Campinas, São Paulo, Brazil	yes	-46.9521	-22.8827	-	-
-	Pintomyia fischeri	1	0	October 21, 2014	Sousas District, Campinas, São Paulo, Brazil	yes	-46.9521	-22.8827	-	-
-	Pintomyia pessoai	1	0	October 21, 2014	Sousas District, Campinas, São Paulo, Brazil	yes	-46.9521	-22.8827	-	-
-	Brumptomyia cunhai	2	0	November 25, 2014	Joaquim Egídio District, border with the municipality of Valinhos, São Paulo, Brazil	no	-46.902	-22.9289	-	-
-	Expapillata firmatoi	1	0	November 25, 2014	Joaquim Egídio District, border with the municipality of Valinhos, São Paulo, Brazil	no	-46.902	-22.9289	-	-
-	Brumptomyia cunhai	1	0	November 26, 2014	Joaquim Egídio District, border with the municipality of Valinhos, São Paulo, Brazil	no	-46.902	-22.9289	-	-
C-49	Brumptomyia sp.	0	2	November 26, 2014	Joaquim Egídio District, border with the municipality of Valinhos, São Paulo, Brazil	no	-46.902	-22.9289	negative	negative
C-50	Migonemyia migonei	1	2	December 17, 2014	Joaquim Egídio District, border with the municipality of Valinhos, São Paulo, Brazil	no	-46.902	-22.9289	negative	negative
C-51	Pintomyia monticola	0	2	December 17, 2014	Joaquim Egídio District, border with the municipality of Valinhos, São Paulo, Brazil	no	-46.902	-22.9289	negative	negative
C-52	Migonemyia migonei	42	6	December 18, 2014	Joaquim Egídio District, border with the municipality of Valinhos, São Paulo, Brazil	no	-46.902	-22.9289	negative	negative
C-53	Migonemyia migonei	0	6	December 18, 2014	Joaquim Egídio District, border with the municipality of Valinhos, São Paulo, Brazil	no	-46.902	-22.9289	negative	negative
C-54	Migonemyia migonei	0	3	December 18, 2014	Joaquim Egídio District, border with the municipality of Valinhos, São Paulo, Brazil	no	-46.902	-22.9289	negative	negative
C-55	Nyssomyia neivai	6	6	December 18, 2014	Joaquim Egídio District, border with the municipality of Valinhos, São Paulo, Brazil	no	-46.902	-22.9289	negative	negative
C-56	Nyssomyia neivai	0	6	December 18, 2014	Joaquim Egídio District, border with the municipality of Valinhos, São Paulo, Brazil	no	-46.902	-22.9289	negative	negative
C-57	Pintomyia fischeri	0	3	December 18, 2014	Joaquim Egídio District, border with the municipality of Valinhos, São Paulo, Brazil	no	-46.902	-22.9289	negative	negative
C-58	Evandromyia lenti	0	1	January 27, 2015	Joaquim Egídio District, border with the municipality of Valinhos, São Paulo, Brazil	yes	-46.902	-22.9289	negative	negative
-	Brumptomyia cunhai	1	0	January 27, 2015	Campinas, São Paulo, Brazil	no	-46.9404	-22.8865	-	-
-	Migonemyia migonei	1	0	January 28, 2015	Campinas, São Paulo, Brazil	no	-46.94	-22.7579	-	-
C-59	Psathyromyia pascalei	0	1	January 29, 2015	Joaquim Egídio District, border with the municipality of Valinhos, São Paulo, Brazil	yes	-46.939	-22.92	negative	negative
C-60	Pintomyia monticola	1	3	January 29, 2015	Joaquim Egídio District, border with the municipality of Valinhos, São Paulo, Brazil	yes	-46.9404	-22.8865	negative	negative
C-61	Pintomyia monticola	0	2	January 29, 2015	Campinas, São Paulo, Brazil	no	-46.9404	-22.8865	negative	negative
C-62	Evandromyia cortelezzii/sallesi	0	1	January 29, 2015	Campinas, São Paulo, Brazil	no	-46.9404	-22.8865	negative	negative
-	Brumptomyia avellari	2	0	February 09, 2015	Campinas, border with the municipality of Pedreira, São Paulo, Brazil	no	-46.8974	-22.7955	-	-
-	Pintomyia pessoai	2	0	February 09, 2015	Campinas, border with the municipality of Pedreira, São Paulo, Brazil	no	-46.8974	-22.7955	-	-
C-63	Evandromyia edwardsi	0	1	February 09, 2015	Campinas, border with the municipality of Pedreira, São Paulo, Brazil	no	-46.8974	-22.7955	negative	negative
C-64	Brumptomyia sp.	0	1	February 11, 2015	Sousas District, Campinas, São Paulo, Brazil	yes	-46.9521	-22.8827	negative	negative
C-65	Migonemyia migonei	6	6	March 17, 2015	Campinas, São Paulo, Brazil	no	-46.9404	-22.8277	negative	negative
C-66	Pintomyia fischeri	3	3	March 17, 2015	Campinas, São Paulo, Brazil	no	-46.9404	-22.8277	negative	negative
C-67	Brumptomyia sp.	0	1	March 17, 2015	Campinas, São Paulo, Brazil	no	-46.9404	-22.8277	negative	negative
-	Evandromyia cortelezzii	1	0	March 17, 2015	Campinas, São Paulo, Brazil	no	-46.9404	-22.8277	-	-
C-68	Migonemyia migonei	1	1	March 18, 2015	Campinas, São Paulo, Brazil	no	-46.9404	-22.8277	negative	negative
-	Nyssomyia whitmani	1	0	March 18, 2015	Campinas, São Paulo, Brazil	no	-46.9404	-22.8277	-	-
C-69	Evandromyia cortelezzii	0	1	March 18, 2015	Campinas, São Paulo, Brazil	no	-46.9404	-22.8277	negative	negative
C-70	Brumptomyia sp.	0	1	March 18, 2015	Campinas, São Paulo, Brazil	no	-46.9404	-22.8277	negative	negative
C-71	Pintomyia fischeri	0	1	March 18, 2015	Campinas, São Paulo, Brazil	no	-46.9404	-22.8277	negative	negative
C-72	Brumptomyia sp.	0	1	March 19, 2015	Sousas District, Campinas, São Paulo, Brazil	yes	-46.9521	-22.8827	negative	negative
-	Brumptomyia nietzulescui	1	0	March 19, 2015	Sousas District, Campinas, São Paulo, Brazil	yes	-46.9521	-22.8827	-	-
-	Migonemyia migonei	1	0	March 19, 2015	Campinas, São Paulo, Brazil	no	-46.9404	-22.8277	-	-
-	Psathyromyia pascalei	1	0	March 19, 2015	Campinas, São Paulo, Brazil	no	-46.9404	-22.8277	-	-
C-73	Brumptomyia sp.	0	1	March 19, 2015	Campinas, São Paulo, Brazil	no	-46.9404	-22.8277	negative	negative
C-74	Pintomyia fischeri	0	1	March 19, 2015	Campinas, São Paulo, Brazil	no	-46.9404	-22.8277	negative	negative
