# Supplementary material for: Visceral leishmaniasis in an environmentally protected area in southeastern Brazil: Epidemiological and laboratory cross-sectional investigation of phlebotomine fauna, wild hosts and canine cases
Source: PLoS Negl Trop Dis. 2017 Jul 13;11(7):e0005666. doi: 10.1371/journal.pntd.0005666 (PMC5509102; doi:10.1371/journal.pntd.0005666)
Supplement: S3 Table — Campinas Environmentally Protected Area, April 2014 to March 2015. (XLS) [file pntd.0005666.s003.xls]

## Sheet: silvestres
ID	RECAPTURE	SPECIES	COMMON_NAME	SEX	DATE_OF_SAMPLING	LOCAL_OF_SAMPLING	TRANSMISSION_AREA (1,000 meters radius of canine visceral leishmaniosis cases)	X_COORDINATE	Y_COORDINATE	Lch_PCR	ITS-1_PCR	GENETIC_SEQUENCING
1	No	Didelphis aurita	black-eared opossum	Female	April 24, 2014	Joaquim Egídio District, Campinas, São Paulo, Brazil	yes	-46.9455	-22.9156	negative	negative
2	No	Didelphis aurita	black-eared opossum	Female	April 24, 2014	Joaquim Egídio District, Campinas, São Paulo, Brazil	yes	-46.9455	-22.9156	negative	negative
3	No	Didelphis albiventris	white-eared opossum	Male	April 24, 2014	Joaquim Egídio District, Campinas, São Paulo, Brazil	yes	-46.9455	-22.9156	negative	negative
4	No	Didelphis albiventris	white-eared opossum	Female	April 24, 2014	Joaquim Egídio District, Campinas, São Paulo, Brazil	yes	-46.9455	-22.9156	negative	negative
5	No	Didelphis albiventris	white-eared opossum	Male	April 24, 2014	Outside the study area	no	-	-	negative	negative
6	No	Didelphis aurita	black-eared opossum	Female	May 20, 2014	Joaquim Egídio District, Campinas, São Paulo, Brazil	yes	-46.9455	-22.9156	negative	negative
7	No	Didelphis albiventris	white-eared opossum	Female	May 20, 2014	Sousas District, Campinas, São Paulo, Brazil	yes	-46.9521	-22.8827	negative	positive	Not identified
8	No	Lepus (Eulagos) europaeus	hare	Male	May 21, 2014	Outside the study area, Campinas, São Paulo, Brazil	no	-	-	negative	negative
008 Fígado	No	Lepus (Eulagos) europaeus	hare	Male	May 22, 2014	Outside the study area, Campinas, São Paulo, Brazil	no	-	-	negative	negative
008 Baço	No	Lepus (Eulagos) europaeus	hare	Male	May 23, 2014	Outside the study area, Campinas, São Paulo, Brazil	no	-	-	negative	negative
008 Pele	No	Lepus (Eulagos) europaeus	hare	Male	May 24, 2014	Outside the study area, Campinas, São Paulo, Brazil	no	-	-	negative	negative
9	No	Didelphis albiventris	white-eared opossum	Female	May 21, 2014	Outside the study area, Campinas, São Paulo, Brazil	no	-	-	negative	negative
10	Yes	Didelphis albiventris	white-eared opossum	Female	May 21, 2014	Joaquim Egídio District, Campinas, São Paulo, Brazil	yes	-46.9404	-22.8865	negative	negative
010R	No	Didelphis albiventris	white-eared opossum	Female	June 04, 2014	Joaquim Egídio District, Campinas, São Paulo, Brazil	yes	-46.9404	-22.8865	negative	negative
11	Yes	Didelphis albiventris	white-eared opossum	Female	May 22, 2014	Sousas District, Campinas, São Paulo, Brazil	yes	-46.9538	-22.8847	negative	negative
011R	No	Didelphis albiventris	white-eared opossum	Female	September 16, 2014	Sousas District, Campinas, São Paulo, Brazil	yes	-46.9583	-22.8808	negative	negative
12	No	Didelphis albiventris	white-eared opossum	Female	May 22, 2014	Sousas District, Campinas, São Paulo, Brazil	yes	-46.9538	-22.8847	negative	positive	Not identified
13	No	Didelphis albiventris	white-eared opossum	Female	May 30, 2014	Campinas, São Paulo, Brazil	no	-	-	negative	negative
14	No	Didelphis albiventris	white-eared opossum	Female	June 05, 2014	Joaquim Egídio District, Campinas, São Paulo, Brazil	yes	-46.9404	-22.8865	negative	negative
15	Yes	Didelphis albiventris	white-eared opossum	Female	June 05, 2014	Joaquim Egídio District, Campinas, São Paulo, Brazil	yes	-46.9404	-22.8865	negative	positive	Not identified
015R	No	Didelphis albiventris	white-eared opossum	Female	September 17, 2014	Sousas District, Campinas, São Paulo, Brazil	yes	-46.9583	-22.8808	negative	positive	Not identified
16	No	Didelphis albiventris	white-eared opossum	Female	June 05, 2014	Joaquim Egídio District, Campinas, São Paulo, Brazil	yes	-46.9404	-22.8865	negative	positive	Not identified
17	No	Didelphis albiventris	white-eared opossum	Male	July 15, 2014	Campinas, border with the municipality of Pedreira, São Paulo, Brazil	no	-46.8965	-22.7973	negative	negative
18	No	Didelphis albiventris	white-eared opossum	Male	July 15, 2014	Campinas, border with the municipality of Pedreira, São Paulo, Brazil	no	-46.8965	-22.7973	negative	negative
19	No	Didelphis albiventris	white-eared opossum	Male	July 15, 2014	Campinas, border with the municipality of Pedreira, São Paulo, Brazil	no	-46.8965	-22.7973	negative	positive	Not identified
20	No	Callithrix penicillata	black-tufted-ear marmoset	Male	July 16, 2014	Joaquim Egídio District, border with the municipality of Valinhos, São Paulo, Brazil	yes	-46.9576	-22.9103	negative	negative
21	No	Didelphis albiventris	white-eared opossum	Male	July 16, 2014	Campinas, border with the municipality of Pedreira, São Paulo, Brazil	no	-46.8974	-22.7955	negative	negative
22	No	Callithrix jacchus	white-tufted-ear marmoset	Female	July 16, 2014	Campinas, border with the municipality of Pedreira, São Paulo, Brazil	no	-46.8974	-22.7955	negative	negative
23	No	Callithrix jacchus	white-tufted-ear marmoset	Male	July 16, 2014	Campinas, border with the municipality of Pedreira, São Paulo, Brazil	no	-46.8974	-22.7955	negative	negative
24	No	Callithrix jacchus	white-tufted-ear marmoset	Male	July 16, 2014	Campinas, São Paulo, Brazil	no	-46.9404	-22.8277	negative	positive	Not identified
25	No	Callithrix jacchus	white-tufted-ear marmoset	Male	July 16, 2014	Campinas, São Paulo, Brazil	no	-46.9404	-22.8277	negative	positive	Not identified
26	No	Callithrix jacchus	white-tufted-ear marmoset	Male	July 16, 2014	Campinas, São Paulo, Brazil	no	-46.9404	-22.8277	negative	positive	Not identified
27	No	Didelphis aurita	black-eared opossum	Female	July 17, 2014	Campinas, São Paulo, Brazil	no	-46.9404	-22.8277	negative	positive	Not identified
28	No	Didelphis albiventris	white-eared opossum	Female	August 05, 2014	Outside the study area, Campinas, São Paulo, Brazil	no	-	-	negative	negative
29	No	Mazama gouazoubira	brocket deer	Male	August 19, 2014	Joaquim Egídio District, Campinas, São Paulo, Brazil	yes	-	-	negative	negative
30	No	Didelphis albiventris	white-eared opossum	Female	August 26, 2014	Sousas District, Campinas, São Paulo, Brazil	yes	-46.9583	-22.8808	negative	negative
31	No	Didelphis albiventris	white-eared opossum	Female	August 26, 2014	Sousas District, Campinas, São Paulo, Brazil	yes	-46.9583	-22.8808	negative	positive	Not identified
32	No	Callithrix penicillata	black-tufted-ear marmoset	Male	August 26, 2014	Sousas District, Campinas, São Paulo, Brazil	yes	-46.9583	-22.8808	negative	positive	Not identified
33	No	Callithrix penicillata	black-tufted-ear marmoset	Female	August 26, 2014	Sousas District, Campinas, São Paulo, Brazil	yes	-46.9583	-22.8808	negative	negative
34	No	Callithrix penicillata	black-tufted-ear marmoset	Male	August 26, 2014	Sousas District, Campinas, São Paulo, Brazil	yes	-46.9521	-22.8827	negative	negative
35	No	Callithrix penicillata	black-tufted-ear marmoset	Female	August 26, 2014	Sousas District, Campinas, São Paulo, Brazil	yes	-46.9521	-22.8827	negative	negative
36	No	Didelphis albiventris	white-eared opossum	Female	August 27, 2014	Sousas District, Campinas, São Paulo, Brazil	yes	-46.9583	-22.8808	negative	negative
37	Yes	Didelphis albiventris	white-eared opossum	Male	August 27, 2014	Sousas District, Campinas, São Paulo, Brazil	yes	-46.9583	-22.8808	negative	negative
037R	No	Didelphis albiventris	white-eared opossum	Male	September 16, 2014	Sousas District, Campinas, São Paulo, Brazil	yes	-46.9583	-22.8808	negative	negative
38	No	Callithrix penicillata	black-tufted-ear marmoset	Male	August 27, 2014	Campinas, São Paulo, Brazil	no	-46.94	-22.7579	negative	negative
39	No	Callithrix penicillata	black-tufted-ear marmoset	Male	August 27, 2014	Campinas, São Paulo, Brazil	no	-46.94	-22.7579	negative	negative
40	No	Didelphis albiventris	white-eared opossum	Female	August 28, 2014	Campinas, São Paulo, Brazil	no	-46.9855	-22.7745	negative	positive	388 bp; 98% Trypanosoma rangeli
41	No	Callithrix penicillata	black-tufted-ear marmoset	Male	September 16, 2014	Sousas District, Campinas, São Paulo, Brazil	yes	-46.9583	-22.8808	negative	negative
42	No	Sciurus aestuans	squirrel	Female	September 16, 2014	Sousas District, Campinas, São Paulo, Brazil	yes	-46.9583	-22.8808	negative	negative
43	No	Callithrix penicillata	black-tufted-ear marmoset	Female	September 16, 2014	Campinas, São Paulo, Brazil	no	-46.9404	-22.8277	negative	positive	Not identified
44	No	Didelphis albiventris	white-eared opossum	Female	September 17, 2014	Sousas District, Campinas, São Paulo, Brazil	yes	-46.9583	-22.8808	negative	negative
45	Yes	Didelphis albiventris	white-eared opossum	Female	September 17, 2014	Sousas District, Campinas, São Paulo, Brazil	yes	-46.9583	-22.8808	negative	negative
045R	No	Didelphis albiventris	white-eared opossum	Female	October 21, 2014	Sousas District, Campinas, São Paulo, Brazil	yes	-46.9583	-22.8808	negative	negative
46	No	Didelphis albiventris	white-eared opossum	Male	September 17, 2014	Campinas, border with the municipality of Pedreira, São Paulo, Brazil	no	-46.8965	-22.7973	negative	negative
47	No	Didelphis aurita	black-eared opossum	Male	September 17, 2014	Campinas, border with the municipality of Pedreira, São Paulo, Brazil	no	-46.8965	-22.7973	negative	negative
48	No	Didelphis albiventris	white-eared opossum	Male	September 18, 2014	Sousas District, Campinas, São Paulo, Brazil	yes	-46.9583	-22.8808	negative	positive	Not identified
49	No	Callithrix jacchus	white-tufted-ear marmoset	Female	September 18, 2014	Campinas, border with the municipality of Pedreira, São Paulo, Brazil	no	-46.8974	-22.7955	negative	negative
50	No	Didelphis albiventris	white-eared opossum	Female	October 22, 2014	Sousas District, Campinas, São Paulo, Brazil	yes	-46.9583	-22.8808	negative	positive	Not identified
51	No	Didelphis albiventris	white-eared opossum	Male	October 22, 2014	Sousas District, Campinas, São Paulo, Brazil	yes	-46.9583	-22.8808	negative	positive	Not identified
52	No	Didelphis albiventris	white-eared opossum	Female	October 23, 2014	Sousas District, Campinas, São Paulo, Brazil	yes	-46.9583	-22.8808	negative	negative
53	No	Didelphis albiventris	white-eared opossum	Female	October 23, 2014	Campinas, border with the municipality of Valinhos, São Paulo, Brazil	yes	-46.94	-22.9258	negative	negative
54	No	Callithrix penicillata	black-tufted-ear marmoset	Female	November 24, 2014	Sousas District, Campinas, São Paulo, Brazil	yes	-46.9521	-22.8827	negative	negative
55	No	Callithrix penicillata	black-tufted-ear marmoset	Male	November 24, 2014	Sousas District, Campinas, São Paulo, Brazil	yes	-46.9521	-22.8827	negative	negative
56	No	Didelphis aurita	black-eared opossum	Not identified	November 25, 2014	Joaquim Egídio District, Campinas, São Paulo, Brazil	yes	-46.9455	-22.9156	negative	negative
57	No	Didelphis albiventris	white-eared opossum	Male	November 25, 2014	Sousas District, Campinas, São Paulo, Brazil	yes	-46.9521	-22.8827	negative	negative
58	No	Didelphis albiventris	white-eared opossum	Female	November 25, 2014	Sousas District, Campinas, São Paulo, Brazil	yes	-46.9521	-22.8827	negative	negative
59	No	Callithrix penicillata	black-tufted-ear marmoset	Female	November 26, 2014	Sousas District, Campinas, São Paulo, Brazil	yes	-46.9521	-22.8827	negative	negative
60	No	Didelphis albiventris	white-eared opossum	Female	November 26, 2014	Sousas District, Campinas, São Paulo, Brazil	yes	-46.9521	-22.8827	negative	positive	Not identified
61	No	Didelphis albiventris	white-eared opossum	Female	November 27, 2014	Campinas, border with the municipality of Valinhos, São Paulo, Brazil	yes	-46.939	-22.92	negative	negative
62	Yes	Didelphis albiventris	white-eared opossum	Female	November 27, 2014	Campinas, border with the municipality of Valinhos, São Paulo, Brazil	yes	-46.939	-22.92	negative	negative
062R	No	Didelphis albiventris	white-eared opossum	Female	January 28, 2015	Campinas, border with the municipality of Valinhos, São Paulo, Brazil	yes	-46.939	-22.92	negative	negative
63	No	Didelphis albiventris	white-eared opossum	Male	November 27, 2014	Campinas, border with the municipality of Valinhos, São Paulo, Brazil	yes	-46.939	-22.92	negative	negative
64	No	Didelphis albiventris	white-eared opossum	Male	November 27, 2014	Campinas, border with the municipality of Valinhos, São Paulo, Brazil	yes	-46.939	-22.92	negative	negative
65	No	Callithrix penicillata	black-tufted-ear marmoset	Male	November 27, 2014	Joaquim Egídio District, Campinas, São Paulo, Brazil	yes	-46.9455	-22.9156	negative	negative
66	No	Callithrix penicillata	black-tufted-ear marmoset	Female	November 27, 2014	Sousas District, Campinas, São Paulo, Brazil	yes	-46.9521	-22.8827	negative	negative
67	No	Didelphis albiventris	white-eared opossum	Male	December 16, 2014	Sousas District, Campinas, São Paulo, Brazil	yes	-46.9583	-22.8808	negative	positive	Not identified
68	No	Didelphis albiventris	white-eared opossum	Female	December 16, 2014	Sousas District, Campinas, São Paulo, Brazil	yes	-46.9583	-22.8808	negative	negative
69	No	Didelphis aurita	black-eared opossum	Female	December 16, 2014	Sousas District, Campinas, São Paulo, Brazil	yes	-46.9583	-22.8808	negative	negative
70	No	Didelphis aurita	black-eared opossum	Male	December 16, 2014	Campinas, border with the municipality of Valinhos, São Paulo, Brazil	no	-46.902	-22.9289	negative	positive	Not identified
71	No	Didelphis aurita	black-eared opossum	Female	December 16, 2014	Campinas, border with the municipality of Valinhos, São Paulo, Brazil	no	-46.902	-22.9289	negative	negative
72	No	Didelphis albiventris	white-eared opossum	Female	December 18, 2014	Sousas District, Campinas, São Paulo, Brazil	yes	-46.9583	-22.8808	negative	positive	Not identified
73	No	Callithrix jacchus	white-tufted-ear marmoset	Female	January 28, 2015	Campinas, border with the municipality of Valinhos, São Paulo, Brazil	yes	-46.939	-22.92	negative	negative
74	No	Callithrix penicillata	black-tufted-ear marmoset	Male	January 29, 2015	Campinas, São Paulo, Brazil	no	-46.94	-22.7579	negative	negative
75	No	Didelphis albiventris	white-eared opossum	Male	February 10, 2015	Sousas District, Campinas, São Paulo, Brazil	yes	-46.9521	-22.8827	negative	negative
76	No	Didelphis albiventris	white-eared opossum	Male	February 10, 2015	Sousas District, Campinas, São Paulo, Brazil	yes	-46.9521	-22.8827	negative	positive	Not identified
77	No	Didelphis aurita	black-eared opossum	Male	February 10, 2015	Sousas District, Campinas, São Paulo, Brazil	yes	-46.9583	-22.8808	negative	negative
78	No	Didelphis aurita	black-eared opossum	Male	February 10, 2015	Sousas District, Campinas, São Paulo, Brazil	yes	-46.9583	-22.8808	negative	negative
79	No	Didelphis albiventris	white-eared opossum	Male	February 10, 2015	Sousas District, Campinas, São Paulo, Brazil	yes	-46.9583	-22.8808	negative	positive	266 bp; 100% Leishmania (L.) infantum
80	No	Callithrix penicillata	black-tufted-ear marmoset	Male	February 10, 2015	Sousas District, Campinas, São Paulo, Brazil	yes	-46.9521	-22.8827	negative	negative
81	No	Callithrix jacchus	white-tufted-ear marmoset	Not identified	February 10, 2015	Campinas, border with the municipality of Pedreira, São Paulo, Brazil	no	-46.8965	-22.7973	negative	negative
82	No	Didelphis albiventris	white-eared opossum	Male	February 11, 2015	Campinas, border with the municipality of Pedreira, São Paulo, Brazil	no	-46.8965	-22.7973	negative	negative
83	No	Didelphis albiventris	white-eared opossum	Female	February 12, 2015	Sousas District, Campinas, São Paulo, Brazil	yes	-46.9583	-22.8808	negative	negative
84	No	Didelphis albiventris	white-eared opossum	Male	March 17, 2015	Sousas District, Campinas, São Paulo, Brazil	yes	-46.9583	-22.8808	negative	negative
85	No	Callithrix penicillata	black-tufted-ear marmoset	Female	March 17, 2015	Sousas District, Campinas, São Paulo, Brazil	yes	-46.9583	-22.8808	negative	negative
86	No	Didelphis albiventris	white-eared opossum	Male	March 17, 2015	Sousas District, Campinas, São Paulo, Brazil	yes	-46.9521	-22.8827	negative	positive	202 bp 100% L.(V.) guyanensis
87	No	Callithrix penicillata	black-tufted-ear marmoset	Female	March 19, 2015	Sousas District, Campinas, São Paulo, Brazil	yes	-46.9521	-22.8827	negative	negative
